# Supplementary material for: NAD+ metabolism is a key modulator of bacterial respiratory epithelial infections
Source: Nat Commun. 2023 Oct 2;14:5818. doi: 10.1038/s41467-023-41372-w (PMC10545792; doi:10.1038/s41467-023-41372-w)
Supplement: Supplementary file 4 — Source Data [file 41467_2023_41372_MOESM4_ESM.xlsx]

## Sheet: Figure 1A
	log2FC	-log10p		log2 FC and log10 p-values combined for three replicates; individual replicates available via PRIDE database
SOD2	3.28277	7.4
NAMPT	1.35555	5.69
ICAM1	1.85931	5
TNFAIP2	1.75087	3.95
NNMT	0.800283	3.83
PVR	0.626941	3.72
PPL	-0.54148	3.61
KIF20A	-0.59932	3.52
UGP2	0.483776	3.4
ROCK1	-0.43105	3.36
CIT	-0.66631	3.28
MYO1B	0.476535	3.25
DHFR	-0.60387	2.98
MOCS2	-0.49694	2.9
ARHGAP29	-0.3609	2.66
PDLIM4	0.618989	2.52
RNF213	-1.07249	2.48
CLIC4	0.252784	2.39
AKAP2	0.793418	2.3
MYO6	-0.34738	2.29
FKBP10	0.56771	2.27
GABARAPL2	-0.50321	2.27
CHMP1A	-0.2918	2.27
FN1	0.415453	2.26
ANXA11	-0.2545	2.25
FTH1	0.789051	2.25
HN1	-0.21923	2.15
CYR61	0.702689	2.15
EGFR	0.217065	2.14
UBQLN2	0.264417	2.05
SQRDL	0.342583	2.04
NCAPH	-0.22428	2.04
NUFIP2	0.19721	2.04
OSBPL9	-0.49056	2.02
NUMA1	-0.2682	2.01
KIF11	-0.26479	2.01
MARS	0.268848	2
ACO1	0.390493	2
LAMB1	0.346047	1.99
ADD1	-0.30207	1.98
PGRMC1	-0.32676	1.98
KIF15	-0.3988	1.95
NUDT1	-0.19698	1.94
OSTF1	-0.33406	1.94
DCPS	0.216078	1.93
KIF4A	-1.05216	1.93
HSPA5	0.320807	1.92
PPFIA1	-0.35519	1.92
CCDC88A	0.525372	1.91
ISG20	0.368604	1.9
HSP90B1	0.261329	1.87
CDK1	-0.17377	1.85
TXNDC5	0.197599	1.85
CTNNA1	-0.34994	1.83
RUVBL1	0.165941	1.79
SPC24	-0.18769	1.79
ASF1B	-0.27496	1.77
RPE	-0.33476	1.77
HMGCS1	-0.37771	1.77
GRPEL1	0.25068	1.76
RPL26	0.335186	1.75
TNC	0.814928	1.75
TBCB	-0.20171	1.74
SMARCB1	-0.3262	1.73
MOB1B	-0.43733	1.73
SMC1A	-0.19113	1.72
POLR2B	-0.48766	1.7
PSPH	-0.21227	1.7
PPP4R1	-0.28798	1.69
PNP	0.201383	1.68
ARFGAP3	-0.23816	1.68
RACGAP1	-0.34295	1.68
PMVK	-0.21899	1.67
SF3B6	0.176162	1.67
SNRPD2	0.181031	1.64
HEBP2	-0.31483	1.62
TRIM33	-0.21064	1.61
EPS8L2	-0.31306	1.6
TPD52L2	0.168724	1.59
CD47	0.434512	1.58
PRPF6	-0.64632	1.57
PROSC	-0.21646	1.56
ADSS	-0.3947	1.55
BID	0.214975	1.55
SDCBP	0.201821	1.54
TIMM8B	0.212247	1.53
NASP	0.246141	1.52
AARS	-0.20291	1.52
AASDHPPT	-0.17441	1.51
CPOX	0.183778	1.51
TGFBI	0.456884	1.51
SMARCA5	-0.42991	1.49
MAP1LC3B2	-0.38029	1.49
C1QBP	0.154742	1.49
CD109	-0.29906	1.46
HSPA9	0.135996	1.45
MRPS23	0.152989	1.45
FADS2	-1.03302	1.45
MRPS28	0.158563	1.45
DHX29	-0.37569	1.44
POLR2A	-0.22798	1.44
IQGAP1	-0.16934	1.44
APOO	-0.16515	1.43
SMC4	-0.22365	1.43
ANLN	-0.31592	1.42
RAB3GAP2	-0.15682	1.42
ERAP2	0.42187	1.42
PRKAR1A	-0.21454	1.41
RPL4	0.29838	1.4
POMP	-0.32508	1.39
AK1	-0.19025	1.39
PEA15	-0.16644	1.38
LAP3	0.150784	1.37
SEPHS1	0.20144	1.37
LAMC1	0.245854	1.36
RIC8A	-0.2046	1.35
RABIF	-0.17934	1.35
PLCB3	-0.28222	1.35
NOL3	-0.22271	1.35
DNAJC7	0.21348	1.34
CD97	0.560909	1.34
DBI	-0.13848	1.34
ATG3	-0.34277	1.34
INF2	-0.2159	1.33
PSMB8	0.330031	1.32
UFC1	-0.15476	1.32
MAD2L1	-0.12957	1.32
LARP1	-0.32249	1.31
PMPCA	0.189496	1.31
HSPE1	0.137133	1.31
NUP188	-0.64272	1.3
SLC2A1	0.421852	1.3
GSR	0.208506	1.3
UBE2B	-0.1943	1.29
MYO1C	-0.16197	1.29
TIMM13	0.170637	1.29
NUCB1	0.213549	1.28
TXNDC17	-0.14213	1.28
NCBP2	0.183259	1.28
PDIA4	0.191195	1.28
ERAP1	0.217068	1.28
GIPC1	-0.49875	1.27
RCC2	0.233249	1.26
TLN1	-0.14521	1.26
SDF2L1	0.181021	1.26
HSPD1	0.116335	1.26
HYOU1	0.174701	1.26
SMCHD1	-0.19667	1.25
PRPS2	-0.2178	1.25
DECR1	0.276092	1.25
AHNAK2	-0.26121	1.24
ABHD14B	-0.18453	1.24
NAA10	0.142124	1.23
TPM3	0.288166	1.23
C21orf33	0.18819	1.23
WARS	0.214376	1.23
RAP1GDS1	-0.13226	1.22
EIF4E	0.170072	1.21
THOP1	-0.26663	1.21
PDCD5	0.131716	1.2
IDI1	-0.20205	1.2
MOCS2	-0.17238	1.2
CYCS	0.199323	1.19
LIN7C	0.198035	1.19
UBLCP1	-0.13425	1.18
PAICS	0.131162	1.18
GLRX3	-0.14717	1.17
NPM1	0.120613	1.17
EML4	-0.34672	1.16
RCC1	0.133996	1.16
TRAPPC3	-0.1897	1.15
SPRYD4	0.361027	1.15
THBS1	0.272069	1.15
SH3BGRL	-0.19232	1.15
NHP2L1	0.123787	1.15
RPS8	0.207143	1.14
PPT1	-0.25277	1.14
EIF4G3	-0.25553	1.14
MRPL11	-0.2109	1.14
EEF1G	0.115062	1.13
PSMD14	0.12931	1.13
PITHD1	-0.16476	1.13
MRRF	-0.1919	1.12
MVP	0.209305	1.12
TROVE2	-0.13991	1.12
PDIA3	0.150353	1.12
FTL	-0.20296	1.12
DIABLO	0.177184	1.12
SF3A3	0.179706	1.12
PLD3	-0.22904	1.12
RAB35	0.373185	1.11
PFDN5	0.157476	1.11
PCM1	-0.36168	1.1
NDUFA10	0.311849	1.1
NUP93	-0.24508	1.1
UBE2C	-0.3109	1.1
NDUFA7	0.162958	1.09
EIF4B	0.138253	1.09
PFDN2	0.108687	1.09
TARDBP	0.131549	1.09
ACSS2	-0.48582	1.09
PRKCSH	0.164907	1.08
ACTL6A	0.17258	1.08
G3BP1	0.124604	1.08
DLD	0.123102	1.07
S100A13	-0.10854	1.07
KRT19	-0.22432	1.07
CARHSP1	0.145501	1.07
RPS11	0.130315	1.06
UBC	0.141061	1.06
PGM1	-0.17497	1.06
HDGF	0.229122	1.05
CAP2	-0.2523	1.05
C20orf27	-0.4129	1.05
ARL3	-0.15864	1.05
PCMT1	-0.16802	1.05
ACACA	-0.16498	1.05
DARS	0.129047	1.05
ARL2	-0.21166	1.04
GMFB	-0.12185	1.04
DCUN1D5	-0.23819	1.04
ALDH1A3	-0.99543	1.03
NCAPG	-0.4101	1.03
NDUFA2	-0.14816	1.03
HSPA4L	0.294281	1.03
ADK	-0.25686	1.03
RPL17	0.207664	1.02
RPS6	0.196636	1.02
PSMA6	0.105676	1.02
PSMC1	-0.12745	1.02
P4HA1	0.358722	1.02
PHB	0.116567	1.02
TP53BP1	-0.16692	1.01
MRPL12	0.150848	1.01
BLVRA	-0.11122	1.01
CTSD	-0.25582	1.01
CCDC25	-0.11399	1.01
IFI35	0.190272	1.01
TFRC	0.328303	1.01
PLOD3	0.163908	1.01
ITGB4	-0.41833	1.01
PRPF19	0.113066	1.01
SRRM2	0.285346	1.01
GMPS	-0.18627	1
POFUT1	0.14707	0.998
DNAJA1	0.157274	0.996
AK3	0.132152	0.995
CSDE1	-0.10346	0.993
MMAB	-0.2311	0.993
KIF5B	-0.15158	0.989
RNF181	0.464077	0.989
PFN2	-0.12439	0.989
LSM1	0.16145	0.988
SSBP1	0.097936	0.988
GLOD4	-0.17746	0.986
MCM4	-0.14305	0.985
RPL6	0.356271	0.984
ATP6V1H	-0.24802	0.981
SMC2	-0.12682	0.981
AK6	0.158643	0.981
GLRX	0.120518	0.98
ALDH1B1	0.157546	0.975
HNRNPL	0.113661	0.975
NOP16	0.188705	0.971
MCM5	-0.17512	0.971
HSPBP1	0.177785	0.968
AK2	0.126641	0.968
EIF3G	-0.10404	0.96
NXN	0.168229	0.959
BPNT1	-0.33115	0.954
RAB3B	-0.43871	0.953
PSMB3	0.094846	0.952
PHF5A	0.118604	0.951
PSME2	0.170388	0.951
EIF4G1	-0.1013	0.947
PGK1	0.18635	0.946
BCCIP	0.097691	0.945
PSMA3	0.095456	0.943
PSMD6	-0.11077	0.942
POLD1	-0.21882	0.941
PSAT1	-0.23633	0.941
RGS10	-0.1621	0.937
TMOD3	0.132	0.931
ATP6V1B2	0.148402	0.93
RNPEP	-0.11026	0.929
EPS15	0.407464	0.928
PRMT1	0.105362	0.926
ACAA1	-0.17886	0.923
SLK	-0.1099	0.923
FLII	-0.20239	0.922
FKBP1A	-0.10033	0.921
RFC5	-0.44739	0.921
AKR7A2	0.217917	0.921
SSR1	0.147769	0.92
PMPCB	0.125684	0.918
MRPL19	-0.18211	0.917
COMMD4	-0.16947	0.916
SKIV2L	-0.3294	0.912
GAA	0.470073	0.91
SPC25	-0.48795	0.908
DDX21	0.225267	0.906
ACSL4	0.12129	0.904
RPS5	-0.58347	0.903
RPL5	0.155904	0.899
COPZ1	0.113832	0.895
ANXA1	-0.12724	0.894
ECE1	0.344122	0.894
RPL19	0.530903	0.894
RPL35	0.20484	0.892
PLOD2	0.256405	0.891
FBL	0.131382	0.887
SNRPD1	0.20053	0.887
TFAM	0.33628	0.882
OPTN	-0.27766	0.882
RPS26	0.118787	0.876
WDR5	0.209304	0.876
PA2G4	0.106219	0.875
SSRP1	0.199991	0.874
PHLDB2	0.377336	0.874
P4HA2	0.308957	0.873
MRPL41	0.300716	0.873
NPLOC4	-0.1889	0.873
P4HB	0.128457	0.87
EIF2S2	0.208605	0.869
EEF1B2	0.089432	0.869
MYDGF	0.099674	0.868
ABCE1	0.252156	0.867
RPS24	0.20052	0.867
TXNDC12	0.166345	0.866
NUP160	-0.10535	0.866
VAPB	-0.42918	0.866
PDDC1	-0.22571	0.865
EIF3B	0.123585	0.864
STIP1	0.102965	0.863
SAMHD1	-0.12676	0.863
PSMD9	-0.23736	0.863
FUS	-0.23502	0.862
RAD23B	-0.12021	0.861
CALR	0.148226	0.861
G3BP2	-0.1276	0.86
CPSF3	-0.09505	0.859
USP10	-0.29413	0.858
NAGK	-0.19358	0.857
AIM1	-0.11266	0.856
HNRNPA1	0.118704	0.85
CNN3	0.093833	0.847
SON	0.118978	0.844
CNOT1	-0.1774	0.843
GNB2L1	0.093725	0.84
EHD1	-0.24223	0.839
SKP1	-0.1322	0.838
CAP1	0.115774	0.835
C1orf123	-0.14111	0.833
SRSF9	0.129761	0.832
PDIA6	0.114375	0.83
UBE2O	-0.14662	0.829
TXLNA	-0.39774	0.828
GALE	-0.2354	0.828
NUDCD2	-0.11369	0.828
LRRC47	0.115854	0.826
RPSA	0.091661	0.825
NCSTN	0.257195	0.822
DCXR	-0.20174	0.821
NAP1L4	0.1334	0.82
KRT1	0.882001	0.819
MRPS22	0.120129	0.819
PPIB	0.109484	0.818
HNRNPA2B1	0.111863	0.817
UBE2I	0.16783	0.817
LYPLA2	-0.09467	0.815
HIST1H3A	-0.13389	0.814
BANF1	0.08766	0.81
HNRNPH2	0.137851	0.809
PLXNB2	-0.19127	0.808
FAM136A	0.670291	0.808
CHD4	-0.40318	0.805
EHD2	-0.37353	0.802
STRAP	0.092334	0.8
MRE11A	0.137264	0.8
NUP205	-0.28037	0.796
GFM1	0.154786	0.796
HSPB11	-0.14228	0.791
HNRNPH3	0.132527	0.791
MRPL9	-0.24371	0.79
TAGLN2	0.125911	0.786
RUVBL2	0.106077	0.783
PFKM	-0.86478	0.783
PITRM1	0.200827	0.78
UCHL5	-0.74845	0.776
EIF2S1	0.106248	0.776
COPG1	0.117418	0.775
RBMX	0.127652	0.774
PSMA1	0.076849	0.774
BASP1	0.144526	0.773
PSMD11	0.088229	0.772
HDDC2	-0.17512	0.772
MCM2	-0.09184	0.771
CTSA	-0.09003	0.769
H2AFY	-0.12937	0.769
RBM14	0.105745	0.768
COA3	-0.18511	0.767
HNRNPC	0.092912	0.767
UNC45A	-0.10817	0.766
CTNNB1	-0.12431	0.766
MRPS7	-0.799	0.764
FAHD1	0.099873	0.763
XRN2	-0.2632	0.763
YARS	0.155947	0.762
DDX6	-0.13909	0.759
PSMB4	0.084919	0.758
EEF1E1	0.1175	0.757
CPSF7	0.24862	0.757
AGFG1	0.1938	0.755
AP2B1	-0.11395	0.754
ITGA5	0.198564	0.752
ACTN1	0.141722	0.752
LASP1	-0.0817	0.748
MSN	0.100922	0.747
MYH10	-0.08582	0.745
UPF1	-0.09346	0.744
HIBCH	0.177599	0.739
MRPL39	0.227748	0.739
FUBP3	0.147403	0.738
LUZP1	0.260069	0.735
PSMD1	0.095333	0.733
ADSL	0.166121	0.732
ARPC2	0.097373	0.73
TOMM34	0.223043	0.73
TUBB2A	-0.13823	0.727
CETN2	0.313611	0.726
FAM129B	0.158759	0.725
HADH	-0.10399	0.725
UBE2H	0.144148	0.725
LSM6	0.097509	0.724
ARPIN	-0.18891	0.723
PC	0.131162	0.718
PSMA2	0.07408	0.718
EIF4A3	0.083198	0.717
COPE	0.133539	0.717
UGDH	0.130009	0.716
TCEB1	0.140451	0.71
SLC9A3R1	-0.08964	0.709
EIF6	0.08271	0.708
HDLBP	-0.08578	0.707
FKBP15	-0.13799	0.705
ANXA4	-0.15803	0.704
VCP	0.072653	0.704
ARFIP1	-0.49408	0.704
RHEB	-0.23435	0.704
FBLN2	0.207643	0.699
TUFM	0.072639	0.699
RPL29	0.233841	0.698
PROCR	0.204219	0.694
SMARCC2	-0.16236	0.691
FAM96A	-0.11083	0.69
CCT2	0.070632	0.69
GNPNAT1	-0.0778	0.69
IMMT	0.092348	0.689
PRDX4	0.112977	0.688
NEDD8	-0.68974	0.688
RPL18	0.248853	0.688
TBCA	-0.0776	0.686
GOT1	-0.11359	0.685
NUDT5	0.100591	0.684
DYNC1LI2	0.160899	0.684
RPL39	0.080788	0.683
GUK1	-0.13376	0.677
GPC1	-0.6454	0.676
VPS28	-0.3151	0.676
SLC1A5	0.256921	0.673
DSTN	-0.10186	0.672
PDAP1	0.088997	0.671
ATP2B1	0.350997	0.67
SNW1	0.120313	0.669
BLVRB	-0.15947	0.668
ENO1	0.095451	0.666
PDCD10	-0.20693	0.666
LSM8	0.142744	0.666
DDB1	-0.12796	0.665
DCTPP1	0.419001	0.664
LEO1	0.366877	0.663
ITGAV	0.330603	0.663
ADAR	-0.33173	0.663
ATP5H	0.079028	0.661
NLN	0.147002	0.661
TMEM11	0.122211	0.661
GBE1	0.176202	0.66
ATP6V1G1	0.12282	0.66
LGALS3	-0.11832	0.659
OXSR1	0.12733	0.658
IDH3A	0.127671	0.658
CLTB	-0.17264	0.658
CCDC22	0.183368	0.657
SCRN1	-0.12338	0.655
PDLIM5	0.128253	0.654
PIN1	-0.07225	0.652
HECTD1	-0.39719	0.649
ACAT1	0.153477	0.648
DPP3	-0.14336	0.647
PROSER2	-0.2971	0.646
CSNK2A1	-0.64326	0.646
RDX	-0.09293	0.645
EXOSC5	0.120914	0.644
PSIP1	-0.12657	0.643
HADHB	0.079475	0.643
SNX3	-0.07952	0.642
ADPRHL2	-0.09914	0.64
EIF2S3	0.137204	0.64
ANXA7	-0.09619	0.636
BSG	0.109809	0.631
PGM3	-0.08203	0.63
RPL18A	0.238407	0.629
NAA50	-0.36567	0.629
COPA	-0.14143	0.627
SPTBN1	-0.10944	0.625
GNS	0.129008	0.625
DFFA	0.067906	0.623
PSMB7	0.088756	0.623
BAIAP2	-0.12777	0.623
NHP2	0.111634	0.622
RPL3	0.068149	0.62
NUP35	0.231906	0.62
TRIP10	0.127374	0.618
RBM4	0.124317	0.616
PITPNB	0.193712	0.616
TFG	0.243121	0.615
PYGL	0.08675	0.615
BIN1	-0.16978	0.613
PPP6C	0.119167	0.613
PSPC1	-0.07754	0.61
GMPPB	0.444027	0.61
NIPSNAP1	0.375318	0.609
ATP5C1	0.105253	0.607
MCTS1	-0.07927	0.607
BAG6	-0.09014	0.606
CDC42	-0.16177	0.604
SART3	-0.1323	0.604
DUT	-0.11363	0.603
CPNE3	-0.11893	0.602
MRPL44	0.297019	0.602
GOLGA4	0.140122	0.601
GLUD1	0.125319	0.601
UFD1L	0.177818	0.599
ECM29	-0.18039	0.599
RPS9	0.107023	0.598
TRAP1	0.093924	0.597
DYNLRB1	-0.08226	0.596
RPL13	0.196909	0.595
HNRNPF	0.087473	0.594
APEH	0.066332	0.593
EFHD2	0.07854	0.591
DDX18	0.158469	0.591
RPL24	0.176024	0.59
CLTA	0.081356	0.59
HNRNPK	0.095884	0.589
COL8A1	-0.83944	0.588
CAND1	-0.08435	0.587
SERPINE1	0.654491	0.586
CAPZA1	0.08383	0.586
ADNP	-0.23341	0.585
MLEC	0.372862	0.585
FARSB	0.102919	0.584
GLRX5	-0.1924	0.579
NACA	0.093156	0.579
RPL27A	0.081988	0.578
CFL2	-0.06738	0.578
MRPL24	0.231685	0.577
NFU1	-0.13868	0.577
UBE2K	-0.09111	0.576
DNAJC11	0.326964	0.574
HNRNPH1	-0.14508	0.574
MSH2	-0.09534	0.571
NCL	0.328816	0.571
SRM	0.102299	0.571
YWHAG	0.13367	0.571
LSS	-0.12975	0.571
OTUD4	0.074645	0.57
HDAC2	0.117756	0.567
NIT2	0.145812	0.567
CCT8	0.063574	0.567
G6PD	0.061786	0.566
CYB5R3	-0.30295	0.564
NOP58	0.069667	0.562
VAMP3	0.138064	0.559
UACA	-0.17481	0.559
SNRPA	-0.13642	0.558
RAD50	-0.09822	0.558
CHP1	-0.12404	0.557
PPIL1	0.086462	0.556
KPNA3	-0.09036	0.555
NDUFB8	-0.15727	0.553
RPLP1	0.071504	0.553
TARS	0.14398	0.551
IQGAP3	-0.20584	0.55
WDR61	-0.19014	0.55
CBR1	-0.06582	0.55
SRRT	0.123956	0.55
GFPT1	-0.19355	0.549
TP53	0.101702	0.549
GART	0.097056	0.548
TMEM263	-0.11988	0.546
AHCYL1	-0.35151	0.545
GGCT	-0.19117	0.545
PXN	0.112267	0.545
SUCLA2	0.241841	0.543
SMC3	-0.07522	0.539
FLNB	0.082994	0.539
KRT2	0.139419	0.539
DNAJC9	-0.07932	0.538
USP9X	-0.1228	0.537
KRT9	0.126621	0.536
ALDOA	0.085387	0.536
SUMF2	0.095959	0.536
GBF1	-0.28474	0.532
YKT6	-0.16847	0.532
RPS15A	-0.15486	0.532
PDS5A	-0.31655	0.531
TXNRD1	0.207437	0.531
MFAP1	0.180198	0.53
RPL27	0.128539	0.53
CHMP3	-0.11985	0.53
HSPA4	0.063174	0.529
CYB5A	0.185278	0.529
EIF4A1	0.05795	0.529
UBA2	-0.08349	0.528
CTNND1	-0.08134	0.528
SRSF1	0.136687	0.528
USO1	-0.12834	0.527
HSPH1	0.073214	0.527
PRMT5	-0.15146	0.527
RPL13A	0.151537	0.527
PTRF	-0.06312	0.526
PYGB	-0.18336	0.526
PKM	0.077227	0.526
DDX46	0.191135	0.525
ERP29	0.068943	0.524
PFKL	-0.13149	0.524
ZC3HAV1	0.504452	0.523
TOR1AIP1	-0.09281	0.522
GAPVD1	-0.14964	0.521
GRSF1	0.078642	0.52
DDX17	0.071841	0.52
DIAPH1	-0.07267	0.52
NDUFS7	-0.93297	0.518
NOSIP	-0.11356	0.517
IFT27	-0.15105	0.517
GTF2I	-0.14238	0.514
DTYMK	-0.06429	0.513
DYNLT1	-0.0897	0.513
TNS3	-0.08243	0.513
HAGH	-0.09685	0.513
ACO2	0.121334	0.512
NME1	0.064288	0.511
SUB1	0.201625	0.51
PPA1	0.140422	0.509
DNAJB1	-0.07223	0.509
UBE2S	-0.12746	0.505
DDX3X	0.102948	0.503
PARP4	-0.07428	0.502
NSF	0.160895	0.5
UBXN1	0.22123	0.5
SF3A1	0.07071	0.498
COPS5	0.113069	0.498
NDUFB10	0.055385	0.498
PDHA1	0.069029	0.497
CDKN2A	-0.06157	0.497
MGMT	-0.12557	0.496
EEF1D	0.065097	0.495
CAPNS1	-0.08681	0.495
PDLIM1	-0.07736	0.495
SEC16A	-0.13464	0.495
HEXA	0.599449	0.494
PSMD12	0.181224	0.494
DHX9	-0.06731	0.494
RPLP2	0.061881	0.493
LRP1	-0.11878	0.493
RPL10	0.118764	0.493
CARS	0.109856	0.493
BCAP31	0.3512	0.492
ITGA3	-0.14502	0.492
GOLGA2	-0.12073	0.492
UBL5	-0.17293	0.492
NRD1	-0.10854	0.49
VBP1	0.059341	0.49
KHDRBS1	-0.12326	0.488
NCAPD2	-0.16129	0.487
CAPZA2	0.071545	0.487
DCTN1	-0.06481	0.487
DYNC1H1	-0.14629	0.485
OTUB1	-0.0633	0.484
SAFB	-0.26489	0.484
ATXN2L	0.175335	0.482
FDPS	-0.05337	0.482
TTLL12	-0.09928	0.482
RPL34	0.248279	0.481
FEN1	-0.08493	0.48
NUP50	0.252873	0.48
HNRNPA3	0.062009	0.48
SLIRP	0.059157	0.48
TCEA1	0.091482	0.479
ACAT2	0.061416	0.477
YLPM1	0.175809	0.476
LGALS3BP	-0.10959	0.475
BTF3	-0.05297	0.474
UROD	-0.06152	0.473
HSP90AB1	0.059162	0.473
LTA4H	-0.06443	0.473
PSMA5	0.057298	0.472
SF3B1	-0.14125	0.472
RPL23A	0.098279	0.472
UBE2Z	-0.08697	0.472
CAPN1	0.088366	0.472
CDKN2AIPNL	0.08167	0.471
CDC42BPB	-0.18742	0.471
ANPEP	-0.09884	0.469
STMN1	-0.08126	0.469
TTC37	-0.30199	0.468
TXNL1	0.062268	0.468
PALLD	0.160798	0.467
UCK2	0.080708	0.467
GAR1	-0.16122	0.467
TJP1	-0.10068	0.467
DAZAP1	0.096168	0.467
TSTA3	0.098489	0.466
BAG2	0.069818	0.466
LAMTOR5	-0.09136	0.465
PPP5C	-0.17366	0.464
RPS15	0.132729	0.464
UBAP2	-0.50019	0.464
SPR	0.155763	0.464
VAT1	-0.08116	0.463
COX5A	0.070333	0.461
PRPF8	-0.13475	0.46
RPS16	0.061411	0.46
PSMB1	0.053295	0.46
EIF3C	0.134069	0.459
RFC4	0.095763	0.459
PHAX	0.110524	0.458
PSMC5	0.069096	0.458
PPP2R4	-0.08278	0.458
SUMO1	-0.06405	0.458
PABPC1	0.07205	0.457
H2AFZ	0.332881	0.457
GINS1	-0.4303	0.456
CNDP2	0.353445	0.456
SNRPB	0.105486	0.455
ARFGAP2	0.120352	0.454
RBBP7	-0.06615	0.454
ISG15	-0.77033	0.454
VPS4B	0.146746	0.453
TOMM70A	0.4062	0.452
AIMP1	0.068471	0.451
COL4A2	0.179673	0.451
AKR1A1	-0.08637	0.45
GTF2F2	0.148952	0.447
SNRNP200	-0.07624	0.446
MAP1B	-0.08224	0.445
UBE2T	-0.31162	0.445
RAB18	-0.1309	0.444
CORO1C	-0.06475	0.444
ZC3H14	0.093073	0.444
PTPN23	-0.08893	0.443
LGALS1	-0.08298	0.443
CYB5B	-0.10274	0.442
PRDX1	0.050163	0.439
RAB11B	-0.10266	0.439
CRYZ	0.159879	0.439
VAMP8	-0.30755	0.439
EMC1	0.352359	0.439
FASN	-0.15866	0.437
PSMC3	-0.05453	0.437
ARPC5L	0.137543	0.436
ZYX	0.148944	0.435
SMN1	-0.18312	0.432
WDR1	0.073937	0.431
MTA2	-0.17533	0.431
MRPL43	0.092195	0.43
TRA2B	0.263528	0.429
CTSB	0.187515	0.428
PLEC	-0.07648	0.428
HINT1	-0.0977	0.427
ANP32B	-0.10819	0.427
UBE2G2	0.334992	0.427
AK4	0.113955	0.426
S100A16	-0.08206	0.424
GANAB	0.069442	0.423
RPS25	0.069699	0.423
SYNCRIP	0.097585	0.423
S100A6	-0.07744	0.42
RPL15	0.172574	0.419
FIS1	-0.05826	0.417
UBAP2L	0.07806	0.417
GEMIN5	0.089862	0.416
POLE3	-0.22903	0.415
10-Sep	0.119005	0.415
ACTR3	0.071717	0.414
GDI2	-0.05014	0.414
LSM3	-0.06919	0.413
ATIC	0.069405	0.413
NAPA	-0.08646	0.41
FAF2	0.110452	0.41
RPS12	0.054477	0.41
NDRG1	0.47825	0.409
XRCC5	0.054355	0.408
SKIV2L2	-0.10164	0.408
SH3GLB2	-0.16985	0.407
LMAN2	0.323628	0.407
HPCAL1	0.063668	0.406
HMOX2	-0.13114	0.406
GNAI2	-0.13993	0.406
EIF3M	0.065205	0.405
SRSF2	0.206197	0.405
LYPLA1	0.062747	0.404
PRDX3	0.06259	0.404
CORO1B	-0.06866	0.403
SF1	-0.10771	0.403
ECI1	-0.11518	0.402
ASNS	-0.15414	0.402
RAB1A	0.1536	0.399
FAF1	-0.11503	0.398
HMGB2	0.173791	0.397
GPI	0.101284	0.397
SH3BGRL3	-0.09553	0.397
SNRNP70	-0.06655	0.397
RANBP1	0.047338	0.396
PSMA4	0.052877	0.395
PSMB6	0.071843	0.395
HK1	0.141475	0.393
FXR1	-0.08758	0.393
TOLLIP	-0.09215	0.393
SNRPA1	0.061554	0.393
IKBKAP	0.091156	0.392
SEC23A	0.176115	0.392
PPID	-0.07825	0.391
RPL10A	0.096808	0.391
SCAMP3	-0.12911	0.39
PAPSS1	-0.08139	0.389
MRPS34	-0.12266	0.388
ARID1A	-0.33161	0.388
IPO9	-0.09011	0.387
QARS	-0.0563	0.387
EPHA2	0.331443	0.387
SNRPD3	0.053039	0.386
POTEJ	0.063218	0.386
ACOT9	0.102119	0.386
PRDX6	-0.0787	0.386
GNB1	-0.09861	0.384
HIST1H4A	-0.06934	0.384
RPL22	0.049797	0.383
DPYSL2	0.072228	0.382
RAB6C	-0.30798	0.382
Uncharacterized protein FLJ45252 OS=Homo sapiens	-0.11951	0.382
PDLIM7	0.320446	0.381
CTPS1	0.062251	0.381
VASP	0.069094	0.381
EIF5A	0.043841	0.381
FSCN1	-0.07673	0.381
CSPG4	-0.13077	0.38
UCHL3	-0.05601	0.379
NUP88	0.169001	0.379
NCOR1	0.282596	0.379
MAPK1	-0.13149	0.379
DCAF7	-0.17669	0.378
NUP54	0.112565	0.377
BZW1	-0.191	0.377
PSMD7	-0.09786	0.377
TUBA4A	0.043977	0.377
POLR2E	0.063728	0.375
RAC1	-0.11343	0.375
UBL4A	0.05737	0.375
PCYT2	-0.06523	0.374
NECAP2	0.085663	0.374
STOM	0.072333	0.372
RPRD1A	-0.65961	0.372
PBDC1	-0.06505	0.37
COPS3	-0.12665	0.369
ATP5A1	0.050493	0.369
SQSTM1	0.137723	0.369
ARPC3	0.054691	0.367
CPSF1	-0.09183	0.365
LRBA	-0.1465	0.365
CRK	-0.0823	0.365
GSTO1	0.051465	0.364
MCM6	-0.04458	0.364
COMMD3	-0.0777	0.364
RAB5B	-0.10812	0.362
POLDIP2	-0.23636	0.362
PARP1	0.116888	0.362
LDHB	0.047281	0.361
REXO2	-0.08908	0.358
TIAL1	0.059876	0.358
PAFAH1B2	-0.05978	0.358
NUP98	-0.10975	0.357
PLIN3	0.069653	0.356
LYRM7	0.091274	0.355
PPIC	-0.09757	0.355
PCBD1	-0.04992	0.355
CD63	-0.14754	0.355
RPL8	-0.13585	0.354
HTRA1	-0.19097	0.354
DNAJC8	-0.13094	0.353
PSMD3	0.13361	0.353
SFN	-0.11404	0.353
DYNC1I2	0.050765	0.352
UMPS	-0.09387	0.352
EIF1AY	-0.05072	0.352
TOMM22	0.06521	0.351
NNT	-0.14431	0.35
MAPRE1	0.076324	0.349
CMPK1	-0.06573	0.349
ZFR	-0.27219	0.348
API5	-0.07903	0.348
ATP5B	0.044795	0.347
EIF3I	0.054475	0.347
RELA	0.256763	0.345
RECQL	0.090532	0.345
YIPF5	-0.26674	0.345
DOCK7	-0.12339	0.344
NQO1	-0.14405	0.344
CALU	0.115678	0.344
YWHAZ	0.041944	0.343
PPP2R1B	-0.08645	0.342
BOLA2	-0.04753	0.341
VTA1	0.061919	0.341
RPS13	0.083567	0.34
SRA1	0.0901	0.34
RPL21	0.081862	0.34
SSB	-0.04694	0.339
AHCY	0.050928	0.339
ALDH16A1	-0.11073	0.338
RPL30	0.042951	0.338
TCP1	0.039308	0.338
KHSRP	0.053927	0.337
CDK4	0.054443	0.337
SH3GL1	0.086871	0.336
RAB21	-0.12028	0.336
MAP4	-0.06342	0.335
VPS4A	-0.10027	0.333
CD2AP	-0.06902	0.332
FAM127A	-0.14536	0.331
SRP9	0.055909	0.331
EMG1	0.081043	0.33
FAM21A	-0.08488	0.329
PGLS	-0.09006	0.327
GLO1	-0.05949	0.327
PPIH	-0.06148	0.326
HSPA8	0.045021	0.326
TWF2	-0.0926	0.326
MAT2B	0.068779	0.326
DNAJC13	-0.21598	0.326
DNM2	0.058572	0.325
SLC16A3	0.156917	0.325
ZNF326	0.072451	0.324
PTPN11	-0.28216	0.324
PTK7	-0.1436	0.324
HEBP1	-0.08018	0.322
CDC37	0.050626	0.321
EWSR1	-0.06617	0.321
PAK2	-0.06071	0.321
TRIM25	0.150763	0.32
TBCD	0.225149	0.319
LDHA	0.111393	0.319
RPL28	0.108925	0.317
RPS4X	0.048831	0.316
SART1	-0.11797	0.316
SEC24C	-0.04046	0.316
SCP2	-0.06994	0.314
RPS28	0.053078	0.314
MYL12A	0.088536	0.314
DDX42	0.04353	0.314
MGST1	0.22557	0.313
SOAT1	0.383029	0.313
SSR4	0.049051	0.313
EXOSC8	0.067427	0.312
BAX	-0.05786	0.312
C9orf142	-0.11873	0.311
TIGAR	-0.08853	0.311
HIBADH	0.144022	0.309
CCT6A	0.036052	0.309
DNPH1	-0.14608	0.309
DTD1	-0.09258	0.309
EEA1	-0.07053	0.307
AP3B1	-0.05643	0.306
GLS	0.060455	0.306
ACBD3	-0.08654	0.305
RSU1	0.117381	0.304
CENPF	-0.13578	0.304
NPC1	0.107111	0.302
TUBB6	0.054461	0.302
PFN1	0.039684	0.302
PGAM1	0.042267	0.301
TWF1	0.085001	0.301
FLYWCH2	-0.07414	0.301
SERPINB6	-0.05375	0.3
IPO5	-0.04225	0.299
COX7A2L	-0.109	0.298
CDC73	-0.05445	0.298
USP7	0.162671	0.298
SNRPE	0.043283	0.298
RPRD2	0.063604	0.297
ADH5	-0.06057	0.297
SYMPK	-0.15938	0.296
LRPPRC	-0.04071	0.296
GOLGB1	0.125035	0.295
DYNC1LI1	-0.0418	0.295
EIF3A	-0.03794	0.295
ISOC1	0.071494	0.294
OSBP	-0.08694	0.294
NDUFB4	-0.14061	0.293
PSMD10	-0.06068	0.292
HSD17B10	0.059903	0.291
U2AF2	0.053919	0.291
SNRPGP15	0.113475	0.29
RPS7	0.036595	0.29
PPP1R13L	-0.11129	0.289
MUT	-0.21596	0.288
B2M	0.110847	0.288
NDUFB9	0.094543	0.288
GAPDH	0.044806	0.288
LSM2	-0.03923	0.288
CAD	-0.054	0.287
TP53I3	-0.06409	0.286
TMED7	-0.06845	0.286
AP2A1	-0.11005	0.286
NANS	-0.05008	0.286
TNPO1	0.035732	0.284
DCTD	0.06307	0.284
SLC7A5	0.092179	0.284
GBA	-0.18169	0.284
SOD1	0.037737	0.283
POLD2	-0.0837	0.283
ACTB	0.052582	0.283
USP5	-0.03802	0.282
NTMT1	0.064146	0.282
NARS	0.051323	0.28
DDOST	0.073003	0.279
EZR	-0.05614	0.279
GLIPR2	-0.09821	0.278
FKBP3	0.046517	0.278
LAMP1	-0.19943	0.278
DR1	-0.14446	0.277
SEH1L	0.055677	0.277
UTRN	-0.08958	0.276
EPB41L1	0.079184	0.276
FN3KRP	-0.06185	0.276
NAP1L1	0.046186	0.275
PSMA7	0.036235	0.274
FH	0.046677	0.273
SFPQ	0.044079	0.273
CTBP2	-0.10248	0.273
HPRT1	0.035359	0.273
COPS6	0.039155	0.272
GSTM3	-0.07015	0.271
UQCRFS1	-0.05264	0.271
TUBA1A	0.039729	0.271
SRP72	-0.05039	0.271
IER3IP1	-0.16428	0.271
PSME3	0.03717	0.27
PUF60	0.045896	0.27
SMS	0.06771	0.27
ETF1	-0.04418	0.269
EFTUD1	-0.12399	0.266
RPS14	0.0444	0.266
SPAG9	-0.0468	0.265
CSNK2B	0.05017	0.265
PCNA	-0.03699	0.265
APEX1	-0.07527	0.265
CALD1	0.12638	0.263
NUTF2	-0.04097	0.263
NCEH1	-0.2444	0.262
DBN1	-0.05812	0.257
RRAS2	0.078964	0.257
ARCN1	0.032065	0.256
GOLGA3	-0.06514	0.256
SLC12A4	-0.09057	0.256
ARPC5	0.05544	0.256
NUDC	0.052542	0.256
RPL7	0.09155	0.256
ABCC1	0.107871	0.255
CBX5	0.083034	0.255
SERBP1	-0.05077	0.254
PTGR1	0.049427	0.254
VDAC2	0.042154	0.254
HSP90AA1	0.038919	0.254
RPLP0	0.03342	0.252
SUPT6H	0.04578	0.252
UAP1	0.096585	0.252
PHPT1	-0.0473	0.252
GSTK1	-0.06048	0.252
CCT7	0.037261	0.251
NONO	0.040762	0.25
RPS21	0.035807	0.25
CCT5	0.030416	0.249
PGRMC2	-0.07817	0.249
07-Sep	0.037539	0.247
USP14	-0.03944	0.246
DLG1	-0.05685	0.245
PSME1	0.064571	0.245
MTAP	-0.06988	0.245
PSMD2	-0.03167	0.244
TCOF1	0.194445	0.244
MTHFD1L	0.147394	0.244
SRSF7	-0.15106	0.243
SPTAN1	-0.07681	0.242
ZFYVE16	-0.04989	0.242
XPO1	-0.05842	0.24
CFDP1	-0.06571	0.239
CHMP4B	0.08738	0.239
TRAPPC4	0.037885	0.238
ESYT1	-0.07206	0.237
IGF2R	0.094908	0.237
ERH	0.039958	0.236
YWHAB	0.040206	0.236
CFL1	0.038283	0.235
CAST	-0.04506	0.235
EIF5B	0.179821	0.235
SRSF10	0.110093	0.235
MRPL13	0.04997	0.235
CSRP2	0.05472	0.234
COX4I1	0.041968	0.234
PDCD6IP	-0.0342	0.234
TSN	-0.06069	0.234
11-Sep	0.05544	0.234
ALYREF	-0.03417	0.233
KLC1	-0.08268	0.233
ECH1	0.065675	0.232
HNRNPR	-0.04965	0.232
C12orf57	-0.11152	0.232
RPS17L	0.028447	0.232
ELAVL1	0.035747	0.232
CKAP5	-0.12516	0.232
ACSL3	0.223951	0.231
CBFB	0.043322	0.231
ME2	-0.10937	0.231
ATP6V0D1	-0.04966	0.23
LSM12	-0.05485	0.23
KARS	0.042537	0.229
RANGAP1	0.041101	0.229
TCERG1	0.043834	0.229
PDLIM2	0.281666	0.229
VPS29	-0.03401	0.229
OLA1	-0.04578	0.229
PRKDC	-0.18853	0.228
UBE2L3	-0.02945	0.228
DRAP1	0.058544	0.228
SLC38A2	0.131877	0.227
DBNL	-0.03672	0.227
TNKS1BP1	0.091705	0.225
SEC31A	-0.07417	0.224
RAB1B	-0.08021	0.224
KIF2A	-0.09561	0.224
HNRNPU	0.031675	0.224
EIF3K	-0.03831	0.224
PSMB9	0.076648	0.223
TCEB2	-0.06471	0.223
GYG1	-0.28939	0.223
ATL3	-0.10771	0.223
DSP	-0.12505	0.222
SNRNP40	0.041442	0.222
ARF6	-0.1029	0.222
PRPF31	0.036469	0.222
TKT	0.035771	0.222
MRPL4	-0.10288	0.222
HUWE1	-0.11349	0.222
ANP32E	0.03425	0.221
MFGE8	-0.27817	0.221
ATP1A1	0.086135	0.22
NDUFS1	0.028386	0.219
RAB14	-0.0844	0.219
NOMO3	0.036646	0.217
GRB2	-0.02793	0.217
PICALM	0.038448	0.217
PRDX5	-0.05929	0.216
PEBP1	-0.04432	0.216
TPR	-0.05512	0.215
MATR3	0.039447	0.215
SUCLG2	0.060126	0.214
HRSP12	-0.03735	0.214
APOBEC3C	-0.08768	0.214
ITGB1	0.099475	0.214
UCHL1	-0.04243	0.214
RPA2	-0.06905	0.213
QDPR	-0.03194	0.212
RPS18	-0.04657	0.212
COPS7A	-0.05148	0.212
CIRBP	-0.03439	0.211
LAMP2	-0.17131	0.209
ARL6IP5	0.190092	0.209
ALDOC	-0.09342	0.209
SIGMAR1	-0.16321	0.208
CLIP1	-0.07715	0.208
PDZD11	0.057702	0.207
RPL37A	-0.05836	0.206
FMR1	0.037743	0.206
ECHS1	0.03094	0.206
EIF2AK2	0.060478	0.206
DDX39B	0.048849	0.205
MYH9	-0.05975	0.205
TPI1	0.045913	0.205
ACAD9	-0.04069	0.204
TMED10	-0.05313	0.203
YWHAQ	-0.03303	0.202
ALDH4A1	0.034215	0.202
ACTN4	0.056531	0.202
RPL9	0.028874	0.201
AGPS	0.049562	0.199
TES	-0.04233	0.199
EIF3E	0.035968	0.199
DUSP3	-0.03659	0.199
02-Sep	0.047565	0.198
PCYOX1	-0.10337	0.198
ALDH7A1	0.035301	0.197
SF3A2	0.188776	0.196
CKB	-0.07159	0.195
SFXN1	-0.07481	0.195
ANXA2	0.030898	0.194
RRBP1	-0.02975	0.192
ANXA5	-0.03707	0.192
HNRNPM	0.034853	0.192
CHRAC1	-0.03073	0.192
IDH1	0.037592	0.192
PRDX2	0.028667	0.191
GSN	-0.06315	0.191
PFAS	-0.02837	0.191
HNRNPUL1	-0.04667	0.191
FARSA	-0.04376	0.19
IGF2BP2	0.05739	0.189
NUP43	0.036166	0.189
CANX	-0.0996	0.189
PDE6D	-0.07859	0.188
GCN1L1	-0.10082	0.188
CAPZB	0.041903	0.188
AIMP2	-0.05675	0.188
CAPG	-0.03867	0.187
HIST2H2AB	-0.03702	0.186
NOP10	0.06108	0.186
RPS3A	0.040094	0.185
COPB2	0.034419	0.185
LUC7L3	-0.20514	0.185
PGAM5	-0.10361	0.185
NSFL1C	-0.0236	0.185
ARPC4	-0.05476	0.184
HSPB1	-0.05095	0.184
PAWR	0.053637	0.184
TPP1	0.129058	0.183
ST13	0.026126	0.183
PARK7	-0.02394	0.183
DCTN2	-0.02447	0.18
TXN	-0.04074	0.18
LARS	-0.05191	0.18
EIF3L	0.033444	0.178
RPL12	0.038283	0.178
PPP1CB	-0.05015	0.177
GAK	-0.08553	0.177
AP3S1	-0.03583	0.176
THRAP3	0.093954	0.175
TALDO1	0.037323	0.175
PSMD4	-0.03347	0.174
VIM	0.032143	0.174
VCL	-0.05021	0.174
ETFB	-0.04796	0.174
FHL2	0.073593	0.173
DCTN3	0.03311	0.173
CSRP1	0.038492	0.173
SET	0.029516	0.172
EIF4G2	-0.03718	0.171
MT-CO2	0.110836	0.169
RTCB	-0.02393	0.169
ILF3	-0.02854	0.169
ETHE1	0.026372	0.168
VDAC1	0.032142	0.168
CBX3	-0.03032	0.167
NRBP1	-0.07368	0.167
PAM16	0.071279	0.167
SNX2	-0.02548	0.166
CSE1L	-0.06074	0.166
UBA1	0.022577	0.166
HMBS	-0.05687	0.166
APRT	0.03836	0.166
PRCP	-0.06596	0.165
SRP68	-0.06178	0.164
HNRNPA0	0.021972	0.164
AHNAK	-0.02924	0.164
PFKP	-0.03995	0.164
GOT2	-0.03476	0.163
PSMG3	-0.03045	0.163
EEF1A1	0.036463	0.163
RPA3	0.065352	0.162
RPL11	0.031819	0.162
AQR	-0.09554	0.162
SUPT16H	0.092642	0.161
HARS	0.022727	0.16
TRIM28	-0.0314	0.16
MTHFD1	-0.02424	0.16
RPL23	0.040836	0.159
LUC7L2	-0.02914	0.159
AGRN	0.049194	0.159
KRT5	0.526963	0.159
FAM114A1	-0.05173	0.158
DHX38	-0.07378	0.158
FTO	-0.06318	0.158
CLTC	-0.02134	0.158
HGS	0.064022	0.157
ILF2	-0.03314	0.157
ATP1B1	-0.08922	0.157
CDK5	-0.04008	0.156
HNRNPUL2	-0.02629	0.156
EMC2	0.035232	0.155
GIGYF2	-0.03113	0.154
MRPL22	0.052659	0.154
SCARB2	0.069231	0.153
MSH6	-0.04582	0.152
POLA1	0.102939	0.152
NIPSNAP3A	-0.05865	0.151
NUDCD1	-0.05697	0.151
ATP6V1A	-0.0378	0.151
POLR2H	0.022295	0.15
ME1	-0.05899	0.15
STAT1	-0.05974	0.149
OXCT1	-0.03766	0.149
CIAPIN1	-0.05434	0.149
RAN	0.022226	0.149
ANXA3	-0.03216	0.148
EMD	-0.08947	0.148
IDH3B	-0.08761	0.148
SCRIB	-0.04014	0.147
RBBP4	0.04591	0.147
GPD2	0.166285	0.146
CACYBP	0.024115	0.146
APMAP	-0.02889	0.146
PPP1CA	-0.02711	0.145
ERBB2IP	-0.07506	0.145
APOA1BP	-0.02139	0.145
TJP2	0.029093	0.144
RPS2	0.022303	0.142
CKAP4	0.05043	0.142
IL18	0.034034	0.141
KRT18	0.026303	0.141
SNX1	0.03025	0.14
HNRNPD	-0.02697	0.14
PYCARD	-0.04914	0.14
RPS3	-0.0338	0.14
TOMM5	-0.04055	0.14
NDUFB11	0.028228	0.139
NSDHL	-0.0538	0.139
CLPP	0.024551	0.139
HSD17B4	0.01812	0.138
IPO4	-0.05954	0.138
ESD	-0.0224	0.137
TK1	-0.02442	0.137
RAB5C	-0.0446	0.137
QIL1	0.033528	0.135
HIST2H2BD	-0.02471	0.134
CPD	0.095406	0.134
AKR1B1	-0.04021	0.133
PREP	0.069753	0.133
IPO7	0.059451	0.133
WDHD1	-0.03293	0.132
ATP5F1	-0.0387	0.132
PXDN	0.050231	0.131
PAF1	-0.07899	0.131
MACF1	-0.07687	0.128
HN1L	-0.02206	0.128
CDK11B	-0.04444	0.128
09-Sep	-0.02069	0.128
RAB10	-0.04703	0.128
SRRM1	0.06477	0.128
S100A11	0.026513	0.127
BCAS2	0.035109	0.126
AKAP12	0.03796	0.126
ACLY	-0.03832	0.125
ATP5L	-0.032	0.125
CAT	0.021441	0.124
EHD4	0.070882	0.123
COPB1	-0.02945	0.123
SND1	0.022031	0.122
BAP18	0.032462	0.122
ARPC1B	-0.02585	0.122
C12orf10	0.022662	0.121
WBP11	-0.06582	0.12
VMA21	0.076494	0.12
UGGT1	-0.02151	0.119
EEF2	-0.01724	0.119
IMPDH2	-0.01867	0.119
RAP1B	-0.04204	0.118
EXOSC2	0.028565	0.118
CLUH	-0.05134	0.118
GSPT1	0.01672	0.117
PPIA	-0.01947	0.117
MESDC2	0.038126	0.117
BDH2	-0.03842	0.117
RAB5A	0.053012	0.117
TAGLN	-0.13835	0.117
EDC4	-0.03135	0.116
PPP1R7	-0.02051	0.115
ACOT7	0.023552	0.115
MAGOH	-0.03277	0.115
SAP18	0.049547	0.114
STOML2	0.023901	0.114
RAB8B	0.076843	0.113
ARF4	0.03635	0.113
PPM1G	-0.02474	0.113
CAV1	-0.05063	0.113
ATP5J2	0.081134	0.112
PGD	-0.03458	0.112
PSMB2	-0.0208	0.111
NUP155	-0.01686	0.111
ACTR2	-0.0273	0.111
ATP5I	-0.01614	0.111
OGDH	-0.01563	0.11
CNN2	-0.02209	0.11
PCBP2	0.016885	0.11
DEK	-0.1595	0.11
MYADM	-0.04779	0.11
TPM2	0.047804	0.11
FUBP1	0.025563	0.109
LIMA1	0.037689	0.109
ATP2A2	-0.12065	0.109
TPD52	-0.02851	0.109
RNH1	-0.01895	0.109
HNRNPAB	0.02843	0.108
CBX1	0.03032	0.108
PABPC4	0.022423	0.108
YBX1	-0.01931	0.107
HIST1H2BK	-0.01894	0.107
PCBP1	-0.0175	0.107
CPNE1	0.023203	0.107
UQCRC1	0.022507	0.107
KCTD5	0.031758	0.106
KANK2	0.030454	0.106
PFDN1	-0.0843	0.105
SERPINH1	0.023933	0.105
GDI1	0.043867	0.104
DDT	-0.02796	0.104
RPS19	0.017414	0.104
FLNA	-0.03207	0.104
CYFIP1	-0.03262	0.104
RPRD1B	0.019699	0.103
NDUFS3	0.019414	0.103
HSPG2	-0.06582	0.103
NPEPPS	-0.01489	0.102
FERMT2	-0.03256	0.102
SARNP	-0.02218	0.102
RPA1	0.019741	0.101
NDUFA6	0.019093	0.101
ETFA	0.019242	0.1
PKP2	0.134615	0.1
DLST	-0.02355	0.1
ATP5E	0.014799	0.0999
SUGT1	-0.02519	0.0996
TPT1	-0.0174	0.0992
SRSF3	0.041184	0.0992
EIF4H	-0.01314	0.098
HCFC1	0.053743	0.0976
TMCO1	0.139019	0.0976
EXOSC4	0.020226	0.0975
DERL1	0.097534	0.0975
DCTN6	-0.03201	0.0974
RPL14	0.054639	0.0973
RBM3	-0.02951	0.0972
PSMD8	0.014255	0.0966
CCT3	0.014282	0.0961
EPB41L2	0.067647	0.096
NIP7	-0.047	0.0954
MRPL21	-0.0358	0.0943
SARS	-0.02714	0.0942
PRRC2C	0.050015	0.0932
PDCD6	-0.02154	0.0925
RPS10	-0.02681	0.0918
SHMT1	-0.03103	0.0916
SAE1	0.03764	0.0911
PSMB5	-0.02268	0.091
RAB7A	0.032111	0.0909
WBP2	-0.02883	0.0905
PLOD1	-0.02524	0.0904
COLGALT1	0.027537	0.0898
MYOF	0.065443	0.0895
CCAR1	0.020231	0.0895
IK	-0.03596	0.0894
IARS	-0.03347	0.0894
DNM1L	-0.01898	0.0893
DHX15	0.032239	0.089
PTGES2	-0.07719	0.0884
RPL31	0.016283	0.0875
UQCRC2	0.015726	0.087
HNRNPDL	0.013549	0.0865
TMEM33	-0.06943	0.0865
EDIL3	-0.07413	0.0864
NUP133	-0.04607	0.0863
CS	-0.02396	0.086
MRPL17	0.055838	0.085
MTPN	0.017716	0.0842
CLINT1	-0.01644	0.0834
NME2	-0.01242	0.0829
CLIC1	0.01292	0.0826
MDH2	0.012973	0.0825
ANKHD1	0.033028	0.0821
KPNA2	-0.01336	0.0808
UBA6	-0.04184	0.0806
SPCS2	-0.07165	0.0799
CTTN	0.029501	0.079
LRRC59	-0.06166	0.0786
SRI	0.020199	0.0778
RAB32	0.032287	0.0777
RBM39	0.027159	0.0771
FAM50A	-0.02259	0.0771
ITPA	-0.03649	0.077
PLCG1	0.012463	0.0767
EIF3F	0.017605	0.0761
EDF1	-0.01363	0.0759
LAMTOR1	-0.02795	0.0754
TMED9	-0.01741	0.0748
SNAP23	-0.02396	0.0748
PPP1R12A	0.019128	0.0746
RTN4	0.070621	0.0741
HIST2H2AC	-0.01559	0.0739
PTRH2	0.029511	0.0738
PSMC4	0.011807	0.0737
CNPY2	0.018668	0.0736
MGST3	-0.11291	0.0733
CYGB	0.035597	0.0732
ALDH9A1	0.014051	0.0731
TGM2	0.066075	0.0713
ANKFY1	-0.0406	0.0702
RAB8A	0.03084	0.0698
TSNAX	0.030403	0.0692
RNASEH2C	-0.02206	0.0691
NSUN2	-0.01668	0.0688
RRM1	-0.02681	0.0685
PGP	0.02664	0.0684
ANXA6	0.010741	0.0684
CRKL	0.016153	0.0683
AP1B1	-0.01408	0.0681
EFTUD2	0.009891	0.068
PCBD2	-0.00952	0.0678
RANBP2	-0.01629	0.0678
VPS26A	0.021493	0.0675
CYC1	0.020452	0.0671
CCT4	-0.01309	0.0669
VPS35	0.00962	0.0656
TUBB4B	-0.01683	0.0652
MRPL40	0.02296	0.0647
KPNB1	-0.01082	0.0645
PGM2	-0.0143	0.0642
ACIN1	-0.03406	0.0642
PAFAH1B3	-0.01362	0.0635
RBM12	-0.0279	0.0627
RPS20	0.012173	0.0622
ATP1B3	-0.03278	0.0619
ATP5O	0.015107	0.0618
MED1	-0.01455	0.0617
SRPRB	-0.0966	0.0615
COPS4	0.008745	0.0612
CUTA	0.018552	0.0612
MRPS25	-0.01091	0.0609
DST	0.047723	0.0601
COX5B	0.01588	0.0599
SDHA	-0.01288	0.0598
TMEM43	0.075101	0.0593
KTN1	0.032861	0.0592
PCK2	0.039411	0.0584
XPNPEP1	-0.01481	0.0579
ACTR1A	-0.01666	0.0575
IDH2	0.021573	0.0567
SF3B2	-0.01766	0.0565
ACP1	0.02152	0.0557
EIF5	-0.01147	0.0557
NRP1	-0.03955	0.0556
XRCC6	0.010644	0.0553
ACADVL	-0.01731	0.0552
PDHB	0.015596	0.0547
ECHDC1	0.049401	0.0545
CPSF6	0.009638	0.0538
KRT8	-0.02406	0.0538
HSPA2	-0.02608	0.0537
GRHPR	-0.02201	0.0535
MIF	0.016883	0.0529
MRPL49	-0.01726	0.0525
TPM4	0.030177	0.0525
LMNB1	0.013254	0.0524
UBR4	-0.03751	0.0523
NENF	-0.01894	0.0523
MDH1	0.008186	0.0516
RAB6A	0.01911	0.0514
HINT2	-0.01582	0.0502
NTPCR	-0.00784	0.05
VDAC3	-0.01151	0.05
UBE2M	-0.01826	0.0496
RARS	0.018051	0.0495
CRIP2	-0.01848	0.049
VARS	0.020863	0.0486
GNPDA1	-0.01456	0.0484
KRT10	0.029697	0.0474
EPPK1	0.05036	0.047
SNAP29	0.017574	0.0463
PPP3CA	-0.01415	0.0459
RBM8A	0.012656	0.0456
MRPL23	-0.02519	0.0455
DDX1	0.007837	0.0448
TRMT112	-0.01006	0.0447
CDC5L	-0.0184	0.0447
MAP2K2	-0.01402	0.0438
CDV3	-0.01117	0.0436
GPS1	-0.00958	0.0434
IGF2BP3	-0.01022	0.043
FLNC	-0.05067	0.0425
GNG12	-0.01446	0.042
PSMC6	0.007339	0.0419
PHGDH	-0.01957	0.0412
KRT17	0.048101	0.0406
EIF3H	-0.01421	0.0405
NDUFA5	-0.01069	0.0399
PSMC2	0.007044	0.0393
FKBP4	-0.00733	0.0389
ADRM1	0.010649	0.0389
SLC25A3	-0.02302	0.0388
GARS	-0.00708	0.0385
IMPA1	0.063445	0.038
DLAT	-0.00561	0.0372
RALY	0.009536	0.0363
LMO7	0.022544	0.0363
PSMD13	0.007976	0.0361
PTBP1	0.009396	0.036
PRKAR2A	-0.00905	0.0353
RPN1	-0.01211	0.0351
LEPRE1	0.012739	0.0338
RAB2A	0.014304	0.0331
MCM3	0.005319	0.033
RNF20	-0.01614	0.0328
HEXB	-0.0138	0.0324
VAMP7	0.01466	0.0323
STXBP1	-0.01529	0.0323
TPP2	-0.00658	0.032
SERPINB1	-0.01273	0.032
CAPRIN1	-0.00585	0.0318
RPN2	-0.01419	0.0317
CCAR2	-0.00697	0.0311
TUBB	0.00499	0.0311
SLC25A5	0.010199	0.031
CSTB	0.005366	0.0302
NUP153	-0.00862	0.0301
CAPN2	-0.01089	0.03
LMNB2	0.008011	0.0291
BUB3	-0.00466	0.0279
ASNA1	-0.00653	0.0273
SNRPB2	0.022255	0.027
UBE2N	0.004123	0.0265
MAT2A	-0.00784	0.0265
YWHAE	0.004558	0.0265
HADHA	-0.00415	0.0264
SPCS3	0.015216	0.0264
EXOSC1	0.00777	0.0262
MT-ATP6	-0.02831	0.0259
KRT7	0.013447	0.0253
SRSF6	0.016089	0.025
UFM1	0.0044	0.0249
STX7	-0.01397	0.0247
ACOT13	0.0055	0.0245
SPG20	0.010168	0.0242
NUDT21	-0.00436	0.0241
EPRS	0.004444	0.0239
PLS3	0.005057	0.0233
HSPA1B	-0.00747	0.0232
PACSIN2	0.008599	0.023
DUSP23	0.004986	0.023
SUCLG1	0.008036	0.0227
NUP214	-0.00832	0.0215
SRSF11	0.010114	0.0214
TMED2	-0.00805	0.0213
PFDN6	0.010881	0.0213
PELP1	-0.00552	0.0212
TXNDC9	0.005595	0.0206
BCLAF1	0.01124	0.0203
MARCKS	0.009102	0.0196
KCTD12	0.008187	0.0191
CHCHD3	-0.00315	0.0181
TMPO	0.007389	0.0178
PDXK	0.003477	0.0176
PPP2R1A	0.002926	0.0174
TIMM23	0.003892	0.0172
TOMM40	-0.00411	0.0171
TBCE	0.004823	0.017
STAU1	0.004205	0.017
SMU1	-0.00327	0.0167
MCM7	-0.00246	0.0167
PNKP	0.019	0.0164
SHMT2	-0.00254	0.0163
SLC3A2	0.003587	0.0157
ATP5D	0.002694	0.0147
IDE	0.002928	0.0147
CISD1	0.005889	0.0143
SF3B3	0.002388	0.014
NDUFA13	-0.00347	0.0139
AIFM1	0.005053	0.0134
LONP1	0.003171	0.0134
NT5DC1	-0.00592	0.0134
FKBP5	0.003564	0.0131
EIF3D	0.003625	0.0124
PHB2	0.002171	0.012
SYNJ2BP	-0.00567	0.0119
RPS23	0.009116	0.0115
COX6C	0.007983	0.01
TECR	-0.01044	0.00974
FGF2	-0.00232	0.00972
DAD1	0.010681	0.00961
UQCRB	0.002377	0.0095
RRAS	-0.00298	0.00815
GSTP1	-0.00165	0.00782
SEC22B	0.00388	0.00632
SCFD1	0.001063	0.00597
PML	-0.00808	0.00594
TUBB3	-0.00309	0.00569
ALCAM	0.001997	0.0055
COTL1	-0.00151	0.00518
COPS8	-0.00089	0.00506
NDUFA8	-0.0022	0.00499
PEPD	0.001774	0.00485
POLR2K	0.000673	0.00354
LMNA	-0.00086	0.00346
NDUFAF3	-0.00074	0.00307
EIF2A	-0.00128	0.00283
PCNP	-0.00032	0.00182
C11orf98	-0.00066	0.00172
SNX5	-0.0005	0.00104
DDX5	-0.00014	0.000827
YWHAH	-9.09e-05	0.000361
MYL6	4.53e-17	0
ARHGDIA	1.13e-17	0

## Sheet: Figure 1B
NAME	MOI05 9	MOI05 16	MOI1 9	MOI1 16	LP 9	LP 16
NAMPT	1.78	2.12	1.53	1.91	1.97	2.22		log2 FC
NMNAT1	-0.05	-0.99	-0.27	-1.03	-0.46	-0.32
QAPRT	0.67	0.03	0.94	0.96	0.61	-0.1
NNMT	1.42	1.52	1.47	1.33	1.61	1.87
NADSYN1	0.03	-0.08	0	0.06	-0.26	-0.08
NAPRT	-0.27	-0.26	-0.16	-0.25	-0.47	-0.34
GENE_LABEL	MOI0.5_9 - Ctr_9	MOI0.5_16 - Ctr_16	MOI1_9 - Ctr_9	MOI1_16 - Ctr_16	LTA_9 - Ctr_9	LTA_16 - Ctr_16
NAMPT	7.97	9.09	7.01	8.39	8.63	9.41
NMNAT1	0.07	3.41	0.62	3.57	1.24	0.77		-LOG10 p value
QAPRT	1.04	0.03	1.64	1.69	0.91	0.11
NNMT	7.08	7.51	7.3	6.67	7.83	8.83
NADSYN1	0.06	0.19	0.01	0.13	0.85	0.19
NAPRT	0.69	0.66	0.34	0.63	1.44	0.92
combined results of 3 experiments

## Sheet: Figure 1C
absolut intracellular concentrations
	NAD+			NADH			NAM
	ctrl	Spn		ctrl	Spn		ctrl	Spn
n1	838.447	428.771	n1	42.5927	70.2051	n1	18.3005	21.2414
2	634.288	451.161	2	108.056	68.1951	2	56.2795	27.6284
3	254.984	99.5635	3	107.565	66.6829	3	133.988	88.4303
4	632.113	185.651	4	118.814	114.957	4	68.24	49.4648
5	657.258	428.474	5	86.6182	99.722	5	41.9965	22.5931
6	607.061	502.898	6	6.34091	3.9536	6	258.162	185.412
	NMN			NCA			NADP
	ctrl	Spn		ctrl	Spn		ctrl	Spn
n1	22.1464	15.4723	n1	126.61	104.359	n1	88.0598	59.4578
2	14.9535	21.4264	2	278.374	116.362	2	351.6	321.485
3	20.6283	17.3544	3	302.1	85.5918	3	200.114	217.12
4	89.5258	106.615	4	400.753	332.31	4	612.118	447.091
5	39.598	36.6231	5	90.0321	72.2908	5	318.245	344.839
6	5.9798	14.0767	6			6	356.596	298.75
	NAAD
	ctrl	Spn
n1	184.063	80.8547
2	140.127	126.385
3	38.7137	10.8931
4	116.033	10.1983
5	95.2893	88.6031
6	143.429	116.345
Sample							NAM Results			NCA Results			MNA Results			NADH Results			NAD Results			NAAD Results			NMNH Results			NAMN Results			NADPH Results			NADP Results
		Name	Data File	Type	Level	Acq. Date-Time	RT	Final Conc.	Accuracy	RT	Final Conc.	Accuracy	RT	Final Conc.	Accuracy	RT	Final Conc.	Accuracy	RT	Final Conc.	Accuracy	RT	Final Conc.	Accuracy	RT	Final Conc.	Accuracy	RT	Final Conc.	Accuracy	RT	Final Conc.	Accuracy	RT	Final Conc.	Accuracy
		20211203_Pneumonia_Sample_1	20211203PNeuminia_BK_N1_1.d	Sample		44534.1	1.25005	0.132738		2.60887	0.863381					4.90003	0.35533		5.20847	9.72947		5.20697	2.07121		5.7345	0.201304		5.89625	0		6.39332	0		6.53085	0.656351
		20211203_Pneumonia_Sample_2	20211203PNeuminia_BK_N1_2.d	Sample		44534.1	1.27725	0.224348		2.60887	0.876402					4.90003			5.23567	4.42108		5.23417	0.95813		5.7345	0.198118		5.73302	0		6.39332	0		6.55805	0.761366
		20211203_Pneumonia_Sample_3	20211203PNeuminia_BK_N1_3.d	Sample		44534.1	1.25005	0.135709		2.60887	1.66957					4.90003	0.409294		5.20847	8.42716		5.20697	1.9271		5.7345	0.196936		5.73302	0		6.36612	0		6.53085	0.953557
		20211203_Pneumonia_Sample_4	20211203PNeuminia_BK_N1_4.d	Sample		44534.1	1.27725	0.219912		2.60887	1.25272					4.92725	0.775075		5.20847	2.65611		5.23417	0.466113		5.7345	0.138621		5.86905	0		6.39332	0		6.53085
		20211203_Pneumonia_Sample_5	20211203PNeuminia_BK_N1_5.d	Sample		44534.1	1.27725	0.242765		2.60887	0.911523					4.90003	0.608988		5.20847	5.54806		5.20697	0.994037		5.7345	0.181426		6.1411	0		6.47493	0		6.53085	0.516235
		20211203_Pneumonia_Sample_6	20211203PNeuminia_BK_N1_6.d	Sample		44534.2	1.27725	0.162584		2.60887	0.907662					4.90003	0.682493		5.20847	4.41712		5.20697	0.91989		5.76172	0.135396		5.92347	0		6.39332	0		6.53085	0.650566
Probe	Metabolit	Mittelwert	/10^6 Zellen				Zellzahl
ctrl	NAM	0.164265	0.040261				4080000
D39	NAM	0.20842	0.046731	1.1607	0.511387		4460000
ctrl	NCA	1.13645	0.278542		1.64829
D39	NCA	1.02397	0.229589	0.824253	1.1607
ctrl	NADH	0.382312	0.093704		0.698637
D39	NADH	0.688852	0.154451	1.64829	0.824253
ctrl	NAD+	7.5259	1.84458		0.675198
D39	NAD+	4.2071	0.943296	0.511387	0.439278
ctrl	NAAD	1.65215	0.404939
D39	NAAD	0.793347	0.17788	0.439278
ctrl	NMN	0.198786	0.0487221
D39	NMN	0.151814	0.034039	0.698637
ctrl	NADP	0.790425	0.193732
D39	NADP	0.5834	0.130807	0.675198
NADH/NAD+
ctl	D39		µmol/10^6 Zellen	nmol	pmol/10^6 Zellen (pmol/µl)	pM	µM intracellular	sorted uninf	sorted inf
0.0507995	0.163736	NAM	4.0261e-05	0.040261	40.261	1.83005e+07	18.3005	838.447	428.771	NAD
		NAM	4.6731e-05	0.046731	46.731	2.12414e+07	21.2414	42.5927	70.2051	NADH
		NCA	0.000278542	0.278542	278.542	1.2661e+08	126.61	18.3005	21.2414	NAM
		NCA	0.000229589	0.229589	229.589	1.04359e+08	104.359	22.1464	15.4723	NMN
		NADH	9.3704e-05	0.093704	93.704	4.25927e+07	42.5927	126.61	104.359	NCA
		NADH	0.000154451	0.154451	154.451	7.02051e+07	70.2051	88.0598	59.4578	NADP
		NAD+	0.00184458	1.84458	1844.58	8.38447e+08	838.447	184.063	80.8547	NAAD
		NAD+	0.000943296	0.943296	943.296	4.28771e+08	428.771
		NAAD	0.000404939	0.404939	404.939	1.84063e+08	184.063
		NAAD	0.00017788	0.17788	177.88	8.08547e+07	80.8547
		NMN	4.87221e-05	0.0487221	48.7221	2.21464e+07	22.1464
		NMN	3.4039e-05	0.034039	34.039	1.54723e+07	15.4723
		NADP	0.000193732	0.193732	193.732	8.80598e+07	88.0598
		NADP	0.000130807	0.130807	130.807	5.94578e+07	59.4578
						ctl	D39
					NAD	838.447	428.771
					NADH	42.5927	70.2051
					NAM	18.3005	21.2414
					NMN	22.1464	15.4723
					NCA	126.61	104.359
					NADP	88.0598	59.4578
					NAAD	184.063	80.8547
Sample							NAM Results			NCA Results			MNA Results			NADH Results			NAD Results			NAAD Results			NMNH Results			NAMN Results			NADPH Results			NADP Results
		Name	Data File	Type	Level	Acq. Date-Time	RT	Final Conc.	Accuracy	RT	Final Conc.	Accuracy	RT	Final Conc.	Accuracy	RT	Final Conc.	Accuracy	RT	Final Conc.	Accuracy	RT	Final Conc.	Accuracy	RT	Final Conc.	Accuracy	RT	Final Conc.	Accuracy	RT	Final Conc.	Accuracy	RT	Final Conc.	Accuracy
		20211203_Pneumonia_Sample_7	20211203PNeuminia_BK_N2_1.d	Sample		44534.2	1.25005	0.227719		2.60887	0.347856		3.42355	0		4.92725	1.32655		5.20847	4.69261		5.23417	0.877529		5.7345	0.135277		5.92347	0		6.36612	0		6.53085	3.1973
		20211203_Pneumonia_Sample_8	20211203PNeuminia_BK_N2_2.d	Sample		44534.2	1.25005	0.432878		2.60887	0.514472					4.92725	0.846213		5.20847	7.08228		5.23417	1.57886		5.7345	0.145961		5.86905	0		6.39332	0		6.55805	2.69204
		20211203_Pneumonia_Sample_9	20211203PNeuminia_BK_N2_3.d	Sample		44534.2	1.22285			2.60887	1.98055					4.90003	0.908137		5.20847	6.30994		5.20697	1.53892		5.76172	0.145115		5.76023	0		6.39332	0		6.53085	4.13549
		20211203_Pneumonia_Sample_10	20211203PNeuminia_BK_N2_4.d	Sample		44534.2	1.25005	0.208843		2.60887	0.585379					4.92725	0.525858		5.20847	3.94583		5.20697	0.928863		5.76172	0.162432		5.84185	0		6.39332	0.653865		6.53085	3.09779
		20211203_Pneumonia_Sample_11	20211203PNeuminia_BK_N2_5.d	Sample		44534.2	1.22285	0.697725		2.60887	2.28905					4.92725	0.814567		5.20847			5.23417	1.59764		5.7345	0.139703		5.89625	0		6.39332	0		6.53085	0.682776
		20211203_Pneumonia_Sample_12	20211203PNeuminia_BK_N2_6.d	Sample		44534.2	1.22285	0.999604		2.60887	0.724093					4.92725	0.441922		5.20847	3.91519		5.23417	0.776688		5.7345	0.257866		5.84185	0		6.39332	0		6.53085	4.62176
Probe	Metabolit	Mittelwert	/10^6 Zellen				Zellzahl
ctrl	NAM	0.330299	0.076458				4320000
D39	NAM	0.635391	0.160452	2.09857	0.711287		3960000
ctrl	NCA	0.947625	0.219358		0.631107
D39	NCA	1.19951	0.302906	1.38088	2.09857
ctrl	NADH	1.02697	0.237724		1.43287
D39	NADH	0.594116	0.150029	0.631107	1.38088
ctrl	NAD+	6.02827	1.39543		0.914348
D39	NAD+	3.93051	0.992553	0.711287	0.901931
ctrl	NAAD	1.33177	0.308279
D39	NAAD	1.10106	0.278047	0.901931
ctrl	NMN	0.142118	0.0328976
D39	NMN	0.186667	0.0471382	1.43287
ctrl	NADP	3.34161	0.77352
D39	NADP	2.80078	0.707267	0.914348
NADH/NAD+
ctl	D39		µmol/10^6 Zellen	nmol	pmol/10^6 Zellen (pmol/µl)	pM	µM intracellular	sorted uninf	sorted inf
0.170358	0.151155	NAM	7.6458e-05	0.076458	76.458	3.47536e+07	34.7536	634.288	451.161	NAD
		NAM	0.000160452	0.160452	160.452	7.29328e+07	72.9328	108.056	68.1951	NADH
		NCA	0.000219358	0.219358	219.358	9.9708e+07	99.708	34.7536	72.9328	NAM
		NCA	0.000302906	0.302906	302.906	1.37684e+08	137.684	14.9535	21.4264	NMN
		NADH	0.000237724	0.237724	237.724	1.08056e+08	108.056	99.708	137.684	NCA
		NADH	0.000150029	0.150029	150.029	6.81951e+07	68.1951	351.6	321.485	NADP
		NAD+	0.00139543	1.39543	1395.43	6.34288e+08	634.288	140.127	126.385	NAAD
		NAD+	0.000992553	0.992553	992.553	4.51161e+08	451.161
		NAAD	0.000308279	0.308279	308.279	1.40127e+08	140.127
		NAAD	0.000278047	0.278047	278.047	1.26385e+08	126.385
		NMN	3.28976e-05	0.0328976	32.8976	1.49535e+07	14.9535
		NMN	4.71382e-05	0.0471382	47.1382	2.14264e+07	21.4264
		NADP	0.00077352	0.77352	773.52	3.516e+08	351.6
		NADP	0.000707267	0.707267	707.267	3.21485e+08	321.485
						ctl	D39
					NAD	634.288	451.161
					NADH	108.056	68.1951
					NAM	34.7536	72.9328
					NMN	14.9535	21.4264
					NCA	99.708	137.684
					NADP	351.6	321.485
					NAAD	140.127	126.385
	Name	Data File	Type	Level	Acq. Date-Time	RT	Final Conc.	Accuracy	RT	Final Conc.	Accuracy	RT	Final Conc.	Accuracy	RT	Final Conc.	Accuracy	RT	Final Conc.	Accuracy	RT	Final Conc.	Accuracy	RT	Final Conc.	Accuracy	RT	Final Conc.	Accuracy	RT	Final Conc.	Accuracy	RT	Final Conc.	Accuracy
	20211203_Pneumonia_Sample_13	20211203PNeuminia_BK_N3_1.d	Sample		44534.2	1.27725	0.364536		2.60887	1.43257					4.90003	0.911583		5.20847	1.93429		5.20697	0.433336		5.76172	0.140134		5.86905	0		6.50213	0		6.53085	1.42841
	20211203_Pneumonia_Sample_14	20211203PNeuminia_BK_N3_2.d	Sample		44534.2	1.27725	0.578559		2.60887	2.76313					4.92725	0.710314		5.20847			5.20697	0.0691608		5.7345	0.138535		5.84185	0		6.47493	0		6.53085	0.891455
	20211203_Pneumonia_Sample_15	20211203PNeuminia_BK_N3_3.d	Sample		44534.2	1.27725	0.186097		2.60887	1.3896					4.92725	0.536284		5.20847	1.47638		5.20697	0.274256		5.7345	0.135218		5.95067	0					6.53085	1.69523
	20211203_Pneumonia_Sample_16	20211203PNeuminia_BK_N3_4.d	Sample		44534.2	1.25005	0.308531		2.60887	0.835359		3.42355	0		4.92725	0.520157		5.20847	0.784599		5.23417	0.0614963		5.7345	0.132855		5.95067	0					6.53085	1.41962
	20211203_Pneumonia_Sample_17	20211203PNeuminia_BK_N3_5.d	Sample		44534.3	1.25005	0.135876		2.60887	1.72602					4.92725	0.492294		5.20847	0.822414		5.23417	0.0789635		5.76172	0.179294		5.86905	0					6.53085	1.94895
	20211203_Pneumonia_Sample_18	20211203PNeuminia_BK_N3_6.d	Sample		44534.3	1.27725	0.270396		2.60887	0.449148					4.92725	0.712767		5.20847	0.968894		5.23417	0.141366		5.7345	0.136843		5.92347	0					6.53085	2.24876
Metabolit	Mittelwert	/10^6 Zellen				Zellzahl
NAM	0.376397	0.123815				3040000
NAM	0.238267	0.0607825	0.490915	0.390469		3920000
NCA	1.86177	0.612423		0.619932
NCA	1.00351	0.255997	0.418007	0.490915
NADH	0.719394	0.236643		0.841289
NADH	0.575073	0.146702	0.619932	0.418007
NAD+	1.70533	0.560965		1.08498
NAD+	0.858636	0.21904	0.390469	0.281375
NAAD	0.258918	0.0851703
NAAD	0.093942	0.0239648	0.281375
NMN	0.137962	0.0453823
NMN	0.149664	0.0381796	0.841289
NADP	1.33837	0.440252
NADP	1.87244	0.477664	1.08498
D39		µmol/10^6 Zellen	nmol	pmol/10^6 Zellen (pmol/µl)	pM	µM intracellular	sorted uninf	sorted inf
0.669752	NAM	0.000123815	0.123815	123.815	5.62795e+07	56.2795	254.984	99.5635	NAD
	NAM	6.07825e-05	0.0607825	60.7825	2.76284e+07	27.6284	107.565	66.6828	NADH
	NCA	0.000612423	0.612423	612.423	2.78374e+08	278.374	56.2795	27.6284	NAM
	NCA	0.000255997	0.255997	255.997	1.16362e+08	116.362	20.6283	17.3544	NMN
	NADH	0.000236643	0.236643	236.643	1.07565e+08	107.565	278.374	116.362	NCA
	NADH	0.000146702	0.146702	146.702	6.66828e+07	66.6828	200.115	217.12	NADP
	NAD+	0.000560965	0.560965	560.965	2.54984e+08	254.984	38.7138	10.8931	NAAD
	NAD+	0.00021904	0.21904	219.04	9.95635e+07	99.5635
	NAAD	8.51703e-05	0.0851703	85.1703	3.87138e+07	38.7138
	NAAD	2.39648e-05	0.0239648	23.9648	1.08931e+07	10.8931
	NMN	4.53823e-05	0.0453823	45.3823	2.06283e+07	20.6283
	NMN	3.81796e-05	0.0381796	38.1796	1.73544e+07	17.3544
	NADP	0.000440252	0.440252	440.252	2.00115e+08	200.115
	NADP	0.000477664	0.477664	477.664	2.1712e+08	217.12
					ctl	D39
				NAD	254.984	99.5635
				NADH	107.565	66.6828
				NAM	56.2795	27.6284
				NMN	20.6283	17.3544
				NCA	278.374	116.362
				NADP	200.115	217.12
				NAAD	38.7138	10.8931
Sample							NAM Results			NCA Results			MNA Results			NADH Results			NAD Results			NAAD Results			NMNH Results			NAMN Results			NADPH Results			NADP Results
		Name	Data File	Type	Level	Acq. Date-Time	RT	Final Conc.	Accuracy	RT	Final Conc.	Accuracy	RT	Final Conc.	Accuracy	RT	Final Conc.	Accuracy	RT	Final Conc.	Accuracy	RT	Final Conc.	Accuracy	RT	Final Conc.	Accuracy	RT	Final Conc.	Accuracy	RT	Final Conc.	Accuracy	RT	Final Conc.	Accuracy
		20211203_Pneumonia_Sample_19	20211203PNeuminia_BK_N4_1.d	Sample		44534.3	1.22285	0.627094		2.60887	2.86888					4.92725	0.438117		5.20847	12.9162		5.20697	3.22423		5.7345	0.358004		5.84185	0		6.39332	0		6.53085	2.97986
		20211203_Pneumonia_Sample_20	20211203PNeuminia_BK_N4_2.d	Sample		44534.3	1.22285	0.902345		2.60887	1.19458					4.92725	0.465503		5.20847	15.3418		5.20697	4.03172		5.76172	0.406275		5.76023	0		6.39332	0		6.53085	4.21997
		20211203_Pneumonia_Sample_21	20211203PNeuminia_BK_N4_3.d	Sample		44534.3	1.22285	0.805172		2.60887	1.20032		3.42355	0		4.92725	0.627634		5.20847	14.5151		5.20697	3.64146		5.76172	0.390693		5.84185	0		6.39332	0		6.53085	3.46571
		20211203_Pneumonia_Sample_22	20211203PNeuminia_BK_N4_4.d	Sample		44534.3	1.22285	0.520247		2.60887	0.59272					4.92725	0.611366		5.20847	12.78		5.20697	3.26597		5.76172	0.386148		5.76023	0		6.39332	0		6.53085	2.95252
		20211203_Pneumonia_Sample_23	20211203PNeuminia_BK_N4_5.d	Sample		44534.3	1.22285	0.590258		2.228	0.355083					4.92725	0.540687		5.20847	12.6369		5.20697	2.92682		5.76172	0.378296		5.76023	0		6.36612	0		6.53085	2.87495
		20211203_Pneumonia_Sample_24	20211203PNeuminia_BK_N4_6.d	Sample		44534.3	1.22285	0.640415		2.60887	0.746914		3.42355	0		4.92725	0.428323		5.20847	11.6803		5.20697	2.63698		5.76172	0.374963		5.76023	0		6.39332	0		6.53085	3.02493
Probe	Metabolit	Mittelwert	/10^6 Zellen				Zellzahl
ctrl	NAM	0.778204	0.294774				2640000
D39	NAM	0.58364	0.194547	0.659985	0.763226		3000000
ctrl	NCA	1.75459	0.664619		0.908231
D39	NCA	0.564906	0.188302	0.283323	0.659985
ctrl	NADH	0.510418	0.19334		0.868141
D39	NADH	0.526792	0.175597	0.908231	0.283323
ctrl	NAD+	14.2577	5.40064		0.7304
D39	NAD+	12.3657	4.12191	0.763226	0.713031
ctrl	NAAD	3.63247	1.37594
D39	NAAD	2.94326	0.981085	0.713031
ctrl	NMN	0.384991	0.14583
D39	NMN	0.379802	0.126601	0.868141
ctrl	NADP	3.55518	1.34666
D39	NADP	2.9508	0.9836	0.7304
NADH/NAD+
ctl	D39		µmol/10^6 Zellen	nmol	pmol/10^6 Zellen (pmol/µl)	pM	µM intracellular	sorted uninf	sorted inf
0.0357995	0.042601	NAM	0.000294774	0.294774	294.774	1.33988e+08	133.988	2454.84	1873.59	NAD
		NAM	0.000194547	0.194547	194.547	8.84303e+07	88.4303	87.8818	79.817	NADH
		NCA	0.000664619	0.664619	664.619	3.021e+08	302.1	133.988	88.4303	NAM
		NCA	0.000188302	0.188302	188.302	8.55918e+07	85.5918	66.2863	57.5458	NMN
		NADH	0.00019334	0.19334	193.34	8.78818e+07	87.8818	302.1	85.5918	NCA
		NADH	0.000175597	0.175597	175.597	7.9817e+07	79.817	612.118	447.091	NADP
		NAD+	0.00540064	5.40064	5400.64	2.45484e+09	2454.84	625.426	445.948	NAAD
		NAD+	0.00412191	4.12191	4121.91	1.87359e+09	1873.59
		NAAD	0.00137594	1.37594	1375.94	6.25426e+08	625.426
		NAAD	0.000981085	0.981085	981.085	4.45948e+08	445.948
		NMN	0.00014583	0.14583	145.83	6.62863e+07	66.2863
		NMN	0.000126601	0.126601	126.601	5.75458e+07	57.5458
		NADP	0.00134666	1.34666	1346.66	6.12118e+08	612.118
		NADP	0.0009836	0.9836	983.6	4.47091e+08	447.091
						ctl	D39
					NAD	2454.84	1873.59
					NADH	87.8818	79.817
					NAM	133.988	88.4303
					NMN	66.2863	57.5458
					NCA	302.1	85.5918
					NADP	612.118	447.091
					NAAD	625.426	445.948
Sample							NAM Results			NCA Results			MNA Results			NADH Results			NAD Results			NAAD Results			NMNH Results			NAMN Results			NADPH Results			NADP Results
		Name	Data File	Type	Level	Acq. Date-Time	RT	Final Conc.	Accuracy	RT	Final Conc.	Accuracy	RT	Final Conc.	Accuracy	RT	Final Conc.	Accuracy	RT	Final Conc.	Accuracy	RT	Final Conc.	Accuracy	RT	Final Conc.	Accuracy	RT	Final Conc.	Accuracy	RT	Final Conc.	Accuracy	RT	Final Conc.	Accuracy
		20211203_Pneumonia_Sample_25	20211203PNeuminia_BK_N5_1.d	Sample		44534.3	1.25005	0.165374		2.60887	1.31022								5.20847	4.7851		5.23417	1.04053		5.76172	0.37166		5.76023	0		6.50213	0		6.53085	1.43968
		20211203_Pneumonia_Sample_26	20211203PNeuminia_BK_N5_2.d	Sample		44534.3	1.27725	0.127918		2.60887	1.25011					4.92725	0.390363		5.20847	0.49795		5.23417	0.0249046		5.76172	0.317006		5.76023	0					6.53085	1.3379
		20211203_Pneumonia_Sample_27	20211203PNeuminia_BK_N5_3.d	Sample		44534.3	1.27725	0.360665		2.39123						4.92725	0.368719		5.23567	0.77462		5.23417	0.046537		5.76172	0.169278		5.86905	0		6.50213	0		6.53085	1.32175
		20211203_Pneumonia_Sample_28	20211203PNeuminia_BK_N5_4.d	Sample		44534.3	1.25005	0.0719718		2.60887	0.947962					4.90003	0.351386		5.20847	0.561979		5.20697	0.0503759		5.76172	0.343275		5.76023	0		6.3117	0		6.53085	1.31511
		20211203_Pneumonia_Sample_29	20211203PNeuminia_BK_N5_5.d	Sample		44534.4	1.25005	0.27934		2.60887	0.83446		3.42355	0		4.92725	0.367634		5.20847	0.4442		5.23417			5.76172	0.345623		5.73302	0		6.2573	0		6.53085	0.973368
		20211203_Pneumonia_Sample_30	20211203PNeuminia_BK_N5_6.d	Sample		44534.4	1.25005	0.11619		2.60887	1.3583					4.92725	0.367462		5.20847	0.748442		5.20697	0.0138815		5.7345	0.318746		5.73302	0		6.36612	0		6.53085	1.65054
Probe	Metabolit	Mittelwert	/10^6 Zellen				Zellzahl
ctrl	NAM	0.217986	0.150128				1452000
D39	NAM	0.155834	0.108822	0.724865	0.293698		1432000
ctrl	NCA	1.28016	0.881656		0.967534
D39	NCA	1.04691	0.731081	0.829214	0.724865
ctrl	NADH	0.379541	0.261392		1.19089
D39	NADH	0.362161	0.252906	0.967534	0.829214
ctrl	NAD+	2.01922	1.39065		0.974316
D39	NAD+	0.584874	0.408431	0.293698	0.0878912
ctrl	NAAD	0.370657	0.255273
D39	NAAD	0.0321287	0.0224363	0.0878912
ctrl	NMN	0.285981	0.196957
D39	NMN	0.335881	0.234554	1.19089
ctrl	NADP	1.36644	0.941075
D39	NADP	1.31301	0.916905	0.974316
NADH/NAD+
ctl	D39		µmol/10^6 Zellen	nmol	pmol/10^6 Zellen (pmol/µl)	pM	µM intracellular	sorted uninf	sorted inf
0.187964	0.619212	NAM	0.000150128	0.150128	150.128	6.824e+07	68.24	632.113	185.651	NAD
		NAM	0.000108822	0.108822	108.822	4.94648e+07	49.4648	118.814	114.957	NADH
		NCA	0.000881656	0.881656	881.656	4.00753e+08	400.753	68.24	49.4648	NAM
		NCA	0.000731081	0.731081	731.081	3.3231e+08	332.31	89.5258	106.615	NMN
		NADH	0.000261392	0.261392	261.392	1.18814e+08	118.814	400.753	332.31	NCA
		NADH	0.000252906	0.252906	252.906	1.14957e+08	114.957	427.761	416.775	NADP
		NAD+	0.00139065	1.39065	1390.65	6.32113e+08	632.113	116.033	10.1983	NAAD
		NAD+	0.000408431	0.408431	408.431	1.85651e+08	185.651
		NAAD	0.000255273	0.255273	255.273	1.16033e+08	116.033
		NAAD	2.24363e-05	0.0224363	22.4363	1.01983e+07	10.1983
		NMN	0.000196957	0.196957	196.957	8.95258e+07	89.5258
		NMN	0.000234554	0.234554	234.554	1.06615e+08	106.615
		NADP	0.000941075	0.941075	941.075	4.27761e+08	427.761
		NADP	0.000916905	0.916905	916.905	4.16775e+08	416.775
						ctl	D39
					NAD	632.113	185.651
					NADH	118.814	114.957
					NAM	68.24	49.4648
					NMN	89.5258	106.615
					NCA	400.753	332.31
					NADP	427.761	416.775
					NAAD	116.033	10.1983
Sample							NAM Results			NCA Results			MNA Results			NADH Results			NAD Results			NAAD Results			NMNH Results			NAMN Results			NADPH Results			NADP Results
		Name	Data File	Type	Level	Acq. Date-Time	RT	Final Conc.	Accuracy	RT	Final Conc.	Accuracy	RT	Final Conc.	Accuracy	RT	Final Conc.	Accuracy	RT	Final Conc.	Accuracy	RT	Final Conc.	Accuracy	RT	Final Conc.	Accuracy	RT	Final Conc.	Accuracy	RT	Final Conc.	Accuracy	RT	Final Conc.	Accuracy
		20211203_Pneumonia_Sample_31	20211203PNeuminia_BK_N6_1.d	Sample		44534.4	1.25005	0.207072		2.60887	0.428451					4.92725	0.377253		5.20847	2.05706		5.23417	0.381368		5.78892	0.146089		5.86905	0		6.36612	0		6.53085	1.95526
		20211203_Pneumonia_Sample_32	20211203PNeuminia_BK_N6_2.d	Sample		44534.4	1.25005	0.319627		2.60887	0.506061					4.92725	0.392739		5.20847			5.23417	0.0834092		5.76172	0.344827		5.76023	0		6.39332	0		6.53085	2.52995
		20211203_Pneumonia_Sample_33	20211203PNeuminia_BK_N6_3.d	Sample		44534.4	1.25005	0.138524		2.60887	0.491597					4.90003	0.602042		5.20847	4.88358		5.20697	1.04461		5.76172	0.136316								6.55805	0.55578
		20211203_Pneumonia_Sample_34	20211203PNeuminia_BK_N6_4.d	Sample		44534.4	1.25005	0.0929006		2.60887	0.397819		3.45075	0		4.92725	0.614284		5.20847	2.92245		5.23417	0.551604		5.76172	0.134629		5.92347	0		6.36612	0		6.53085	1.92571
		20211203_Pneumonia_Sample_35	20211203PNeuminia_BK_N6_5.d	Sample		44534.4	1.25005	0.11819		2.60887	0.408861					4.90003	0.570413		5.20847	2.51687		5.23417	0.567489		5.76172	0.134737		5.89625	0		6.36612	0		6.53085	2.20434
		20211203_Pneumonia_Sample_36	20211203PNeuminia_BK_N6_6.d	Sample		44534.4	1.22285	0.191519		2.60887	0.481542		3.42355	0					5.20847	2.19607		5.20697	0.459815		5.76172	0.383257		5.76023	0		6.39332	0		6.53085	2.01499
Probe	Metabolit	Mittelwert (µM)	/10^6 Zellen				Zellzahl
ctrl	NAM	0.221741	0.0923923		Sortiert für Tabelle		2400000		Metabolit in (µmol/ml)
D39	NAM	0.134203	0.0497049	0.537977	0.651911		2700000
ctrl	NCA	0.475369	0.198071		1.15128
D39	NCA	0.429407	0.15904	0.802945	0.537977
ctrl	NADH	0.457344	0.19056		0.924873
D39	NADH	0.592349	0.219388	1.15128	0.802945
ctrl	NAD+	3.47032	1.44597		1.08357
D39	NAD+	2.54513	0.942642	0.651911	0.929832
ctrl	NAAD	0.503128	0.209637
D39	NAAD	0.526302	0.194927	0.929832
ctrl	NMN	0.209077	0.0871156
D39	NMN	0.217541	0.0805708	0.924873
ctrl	NADP	1.68033	0.700138
D39	NADP	2.04835	0.758647	1.08357
NADH/NAD+
ctl	D39		µmol/10^6 Zellen	nmol	pmol/10^6 Zellen (pmol/µl)	pM intracellular	µM intracellular	sorted uninf	sorted inf		inf/uninf
0.131787	0.232738	NAM	9.23923e-05	0.0923923	92.3923	4.19965e+07	41.9965	657.258	428.473	NAD
		NAM	4.97049e-05	0.0497049	49.7049	2.25931e+07	22.5931	86.6182	99.722	NADH
		NCA	0.000198071	0.198071	198.071	9.00321e+07	90.0321	41.9965	22.5931	NAM
		NCA	0.00015904	0.15904	159.04	7.22908e+07	72.2908	39.598	36.6231	NMN
		NADH	0.00019056	0.19056	190.56	8.66182e+07	86.6182	90.0321	72.2908	NCA
		NADH	0.000219388	0.219388	219.388	9.9722e+07	99.722	318.245	344.839	NADP
		NAD+	0.00144597	1.44597	1445.97	6.57258e+08	657.258	95.2893	88.6031	NAAD
		NAD+	0.000942642	0.942642	942.642	4.28473e+08	428.473
		NAAD	0.000209637	0.209637	209.637	9.52893e+07	95.2893
		NAAD	0.000194927	0.194927	194.927	8.86031e+07	88.6031
		NMN	8.71156e-05	0.0871156	87.1156	3.9598e+07	39.598
		NMN	8.05708e-05	0.0805708	80.5708	3.66231e+07	36.6231
		NADP	0.000700138	0.700138	700.138	3.18245e+08	318.245
		NADP	0.000758647	0.758647	758.647	3.44839e+08	344.839
						ctl	D39
					NAD	657.258	428.473
					NADH	86.6182	99.722
					NAM	41.9965	22.5931
					NMN	39.598	36.6231
					NCA	90.0321	72.2908
					NADP	318.245	344.839
					NAAD	95.2893	88.6031
				NAM Method	NAM Results			NCA Method	NCA Results			MNA Method	MNA Results			NADH Method	NADH Results			NAD Method	NAD Results			NAAD Method	NAAD Results			NADPH Method	NADPH Results			NMNH Method	NMNH Results			NAMN Method	NAMN Results			NADP Method	NADP Results
Data File	Type	Level	Acq. Date-Time	Exp. Conc.	RT	Area	Calc. Conc.	Exp. Conc.	RT	Area	Calc. Conc.	Exp. Conc.	RT	Area	Calc. Conc.	Exp. Conc.	RT	Area	Calc. Conc.	Exp. Conc.	RT	Area	Calc. Conc.	Exp. Conc.	RT	Area	Calc. Conc.	Exp. Conc.	RT	Area	Calc. Conc.	Exp. Conc.	RT	Area	Calc. Conc.	Exp. Conc.	RT	Area	Calc. Conc.	Exp. Conc.	RT	Area	Calc. Conc.
20210826_Pneumonia_BK_013.d	Sample		8/27/2021 21:20		1.04	513597	2.3682		1.924	0	0		3.429	15719	0.0078		4.758	110	0.0433		5.057	77421	3.3101		5.054	20299	0.7729		5.749	7218	1.7452		5.852	5073	0.0371		5.679	1561	0.0174		6.014	35914	1.5884
20210826_Pneumonia_BK_014.d	Sample		8/27/2021 21:35		1.04	518625	2.391		1.939	0	0		3.414	9119	0.0049		4.711	99	0.0404		5.057	99140	4.2411		5.054	26751	1.0173		5.764	5835	1.4166		5.836	3918	0.0281		5.664	1572	0.0175		6.014	47322	2.1222
20210826_Pneumonia_BK_015.d	Sample		8/27/2021 21:51		1.04	71754	0.3524		2.266	0	0		3.414	9926	0.0053		4.82	1			5.057	104447	4.4686		5.054	27607	1.0497		5.749	1144	0.3026		5.836	7149	0.0532		5.85	2070	0.0237		6.014	72739	3.35
20210826_Pneumonia_BK_016.d	Sample		8/27/2021 22:07		1.04	355050	1.6501		1.908	0	0		3.398	1291	0.001		4.696	109	0.0429		5.057	86949	3.7185		5.054	22000	0.8374		5.764	5777	1.4029		5.836	5047	0.0369		5.648	1240	0.0134		6.014	37650	1.6688
20210826_Pneumonia_BK_017.d	Sample		8/27/2021 22:23		1.04	445803	2.0614		1.908	0	0		3.429	1883	0.0014		4.68	16	0.0197		5.057	73538	3.1437		5.054	19803	0.7541		5.749	5462	1.328		5.836	5209	0.0381		5.664	1572	0.0175		6.03	44266	1.978
20210826_Pneumonia_BK_018.d	Sample		8/27/2021 22:39		1.04	40467	0.2044		2.079	0	0		3.429	1709	0.0013		4.68	21	0.0209		5.057	87892	3.759		5.054	22747	0.8657		5.749	1743	0.4448		5.852	28898	0.2223		5.85	3206	0.0376		6.014	58638	2.6628
/10^6 Zellen				Zellzahl
0.567956				3000000
0.407906	0.718201	0.828414		3200000
0		0.623507
0	#DIV/0!	0.718201
0.01395		2.35404
0.00869792	0.623507	#DIV/0!
1.33553		0.837783
1.10637	0.828414	0.811164
0.315544
0.255958	0.811164
0.0131556
0.0309687	2.35404
0.784511
0.65725	0.837783
µmol/10^6 Zellen	nmol	pmol/10^6 Zellen (pmol/µl)	pM intracellular	µM intracellular	sorted uninf	sorted inf
0.000567956	0.567956	567.956	2.58162e+08	258.162	607.061	502.898	NAD
0.000407906	0.407906	407.906	1.85412e+08	185.412	6.34091	3.9536	NADH
0	0	0	0	0	258.162	185.412	NAM
0	0	0	0	0	5.9798	14.0767	NMN
1.395e-05	0.01395	13.95	6.34091e+06	6.34091	0	0	NCA
8.69792e-06	0.00869792	8.69792	3.9536e+06	3.9536	356.596	298.75	NADP
0.00133553	1.33553	1335.53	6.07061e+08	607.061	143.429	116.345	NAAD
0.00110637	1.10637	1106.38	5.02898e+08	502.898
0.000315544	0.315544	315.544	1.43429e+08	143.429
0.000255958	0.255958	255.958	1.16345e+08	116.345
1.31556e-05	0.0131556	13.1556	5.9798e+06	5.9798
3.09687e-05	0.0309687	30.9687	1.40767e+07	14.0767
0.000784511	0.784511	784.511	3.56596e+08	356.596
0.00065725	0.65725	657.25	2.9875e+08	298.75
			ctl	D39
		NAD	607.061	502.898
		NADH	6.34091	3.9536
		NAM	258.162	185.412
		NMN	5.9798	14.0767
		NCA	0	0
		NADP	356.596	298.75
		NAAD	143.429	116.345

## Sheet: Figure 2B
	ctrl	Spn
n1	1	1.25062		relative Expression NAMPT
2	1	1.55489
3	1	1.15341
4	1	1.10441
5	1	2.00785
6	1	1.16436
results qPCR (Wert= ct values)
	target	NAMPT 16 h				control	RPS18
Name	Wert 1	Wert 2	Wert 3	MW	STABW	Wert 1	Wert 2	Wert 3	MW	STABW	d ct	stddev d ct	dd ct	s dd ct	Expr	s Expr
ctrl 1	19.7856	19.7625	19.7445	19.7642	0.0205886	17.2404	17.0907		17.1655	0.105818	2.59868	0.107802	0	0.152455	1	0.105674	1
ctrl 2	19.8063	19.7498	19.8066	19.7876	0.032731	17.2184	17.147		17.1827	0.0504643	2.60489	0.0601495	0	0.123447	1	0.0855671	1.27542
MOI 1	19.6473	19.6027	19.609	19.6197	0.024134	17.3769	17.4329		17.4049	0.0395965	2.21481	0.0463716	-0.386973	0.117352	1.30765	0.106367	1.07086
MOI 1	19.662	19.653	19.6992	19.6714	0.0244868	17.388	17.3794		17.3837	0.00610017	2.28774	0.0252352	-0.314046	0.110716	1.24319	0.0954055	1.25062
Moi 5	19.3278	19.3141	19.2624	19.3014	0.0344887	16.6416	16.7098		16.6757	0.0482457	2.6257	0.0593053	0.0239115	0.123038	0.983562	0.0838816	1.27519
MOI 5	19.1613	19.1695	19.2042	19.1783	0.0227573	16.7292	16.8475		16.7884	0.0836477	2.38995	0.0866881	-0.211839	0.138333	1.15816	0.111051	#DIV/0!
MOI 20	19.519	19.5264	19.5093	19.5182	0.0085658	17.1558	16.9966		17.0762	0.112558	2.44201	0.112884	-0.159779	0.15609	1.11712	0.120864
MOI 20	18.9854	19.0561	19.0616	19.0343	0.0424887	16.9252	16.8778		16.9015	0.0335017	2.13281	0.0541078	-0.468973	0.120619	1.38412	0.115722
LTA 10	19.3371	19.3266	19.4222	19.362	0.0524384	17.0189	16.9509		16.9849	0.0481351	2.37709	0.0711813	-0.224694	0.129182	1.16853	0.104633
LTA 10	18.9385	18.9489	18.9545	18.9473	0.00814079	16.95	16.6742		16.8121	0.195027	2.13518	0.195197	-0.466608	0.222987	1.38186	0.213584
LTA 50				#DIV/0!	#DIV/0!	16.7289	16.7546		16.7417	0.0181966	#DIV/0!	#DIV/0!	#DIV/0!	#DIV/0!	#DIV/0!	#DIV/0!
LTA 50				#DIV/0!	#DIV/0!	16.9683	16.9877		16.978	0.0137432	#DIV/0!	#DIV/0!	#DIV/0!	#DIV/0!	#DIV/0!	#DIV/0!
				#DIV/0!	#DIV/0!				#DIV/0!	#DIV/0!	#DIV/0!	#DIV/0!	#DIV/0!	#DIV/0!	#DIV/0!	#DIV/0!
	target	NAMPT 16 h				control	RPS18
Name	Wert 1	Wert 2	Wert 3	MW	STABW	Wert 1	Wert 2	Wert 3	MW	STABW	d ct	stddev d ct	dd ct	s dd ct	Expr	s Expr
ctrl 1	23.2669	23.2155	23.2805	23.2543	0.0343309	19.4504	19.4416		19.446	0.00628359	3.80831	0.0349012	0	0.0493578	1	0.0342122	1
ctrl 2	23.3387	23.2109	23.2967	23.2821	0.0651128	19.3077	19.1949		19.2513	0.0797486	4.03081	0.102954	0	0.108709	1	0.0753512	1.23851
MOI 1	22.5764	22.6243	22.5972	22.5993	0.0239843	18.9652	19.0198		18.9925	0.0385944	3.60685	0.0454398	-0.312712	0.0572963	1.24204	0.0493273	1.3844
MOI 1	22.3653	22.3188	22.5922	22.4255	0.146297	18.8085	18.8122		18.8104	0.00260299	3.61508	0.14632	-0.304485	0.150425	1.23498	0.128767	1.55489
Moi 5	22.2571	22.2284	22.1904	22.2253	0.0334672	18.6247	18.6034		18.614	0.0151162	3.61122	0.0367227	-0.308339	0.0506621	1.23828	0.0434839	1.25744
MOI 5	21.968	21.9103	21.9284	21.9356	0.0294726	18.6091	18.651		18.63	0.0295729	3.30554	0.0417516	-0.614022	0.0544177	1.53052	0.0577304	1.4226
MOI 20	21.972	21.9654	21.9615	21.9663	0.00532529	18.526	18.5093		18.5177	0.0118402	3.44866	0.0129827	-0.470907	0.0372377	1.38598	0.0357738
MOI 20	21.7081	21.7911	21.7852	21.7615	0.0462918	18.656	18.599		18.6275	0.0402627	3.13397	0.0613516	-0.785589	0.0705841	1.7238	0.084337
LTA10	22.6984	22.8824	22.9041	22.8283	0.113004	19.1909	19.2565		19.2237	0.0463858	3.60458	0.122154	-0.314985	0.127042	1.244	0.109545
LTA10	22.1732	22.2278	22.2126	22.2045	0.0281816	18.6174	18.6442		18.6308	0.0189128	3.57374	0.0339396	-0.345818	0.0486826	1.27087	0.0428845
LTA50	22.4648	22.5196	22.5903	22.5249	0.0629202	19.2405	19.31		19.2752	0.0491466	3.24968	0.0798394	-0.669883	0.0871345	1.59094	0.0960883
LTA50	22.7797	22.7184	22.8178	22.772	0.0501909	19.1923	19.1661		19.1792	0.0185122	3.59274	0.0534961	-0.326827	0.0638743	1.25425	0.0555311
				#DIV/0!	#DIV/0!				#DIV/0!	#DIV/0!	#DIV/0!	#DIV/0!	#DIV/0!	#DIV/0!	#DIV/0!	#DIV/0!
	target	NAMPT				control	RPS18
Name	Wert 1	Wert 2	Wert 3	MW	STABW	Wert 1	Wert 2	Wert 3	MW	STABW	d ct	stddev d ct	dd ct	s dd ct	Expr	s Expr
ctl	19.6714	19.8844		19.7779	0.15064	16.6117	16.736		16.6739	0.0878597	3.10401	0.17439	0	0.246624	1	0.170947		1.07252	1.15714
ctl	19.9802	20.0112		19.9957	0.0219056	17.0804	17.0937		17.0871	0.00938829	2.90862	0.0238326	-0.195389	0.176011	1.14503	0.139696
moi 5	20.0848	20.1195		20.1021	0.0245423	16.9994	17.0354		17.0174	0.0254203	3.08471	0.0353343	-0.0193005	0.177933	1.01347	0.124995		1.24106
moi 5	19.9789	19.9461		19.9625	0.0231626	17.4461	17.3799		17.413	0.0468322	2.54952	0.0522471	-0.554486	0.182048	1.46865	0.185323
moi 20		19.8776		19.8776	#DIV/0!	16.9894	16.9807		16.9851	0.00615007	2.89256	#DIV/0!	-0.211448	#DIV/0!	1.15785	#DIV/0!		1.15341
moi 20	19.8811	19.7745		19.8278	0.0753842	16.9964	16.8519		16.9241	0.102171	2.90366	0.126971	-0.200348	0.215716	1.14898	0.171798
	target	NAMPT				control	RPS18
Name	Wert 1	Wert 2	Wert 3	MW	STABW	Wert 1	Wert 2	Wert 3	MW	STABW	d ct	stddev d ct	dd ct	s dd ct	Expr	s Expr
ctl	20.3692	20.4615		20.4153	0.0653135	17.326	17.4091		17.3675	0.0587466	3.0478	0.0878465	0	0.124234	1	0.0861123
ctl	20.0123	20.11		20.0611	0.0690601	16.9863	17.0389		17.0126	0.0372403	3.04856	0.0784611	0.000753403	0.117784	0.999478	0.0815993
moi 5	20.3307	20.2639		20.2973	0.0472422	17.2543	17.2876		17.2709	0.0235051	3.02639	0.0527667	-0.0214167	0.102476	1.01496	0.0720933
moi 5	20.0558	20.078		20.0669	0.0157204	17.2041	17.1599		17.182	0.0312575	2.88492	0.034988	-0.162881	0.0945578	1.11952	0.0733761
moi 20	20.1859	20.1892		20.1875	0.00237101	17.0045			17.0045	#DIV/0!	3.18307	#DIV/0!	0.13527	#DIV/0!	0.910499	#DIV/0!
moi 20		19.8822		19.8822	#DIV/0!	16.9837	16.9717		16.9777	0.00845095	2.90454	#DIV/0!	-0.14327	#DIV/0!	1.10441	#DIV/0!
	target	NAMPT				control	RPS18
Name	Wert 1	Wert 2	Wert 3	MW	STABW	Wert 1	Wert 2	Wert 3	MW	STABW	d ct	stddev d ct	dd ct	s dd ct	Expr	s Expr
ctrl	21.5377	21.6512		21.5944	0.0802193	17.9842	18.0119		17.9981	0.0196006	3.59635	0.0825792	0	0.116785	1	0.0809489	mw ctrl	0.976953
ctrl	22.5867	22.7516		22.6692	0.116594	18.8049	18.9016		18.8532	0.0684343	3.81592	0.135194	0.219578	0.158419	0.858817	0.0943048	mw inf	1.96158
ctrl	22.2519	22.0956		22.1738	0.11056	18.6571	18.6985		18.6778	0.0292371	3.49599	0.11436	-0.10036	0.141059	1.07204	0.104818	relat	2.00785
inf	19.9757	20.0381		20.0069	0.0441106	17.2689	17.1348		17.2019	0.0948338	2.80502	0.104591	-0.791327	0.133261	1.73067	0.159861
inf	20.0927	20.1544		20.1236	0.0436587	17.6691	17.6505		17.6598	0.0131471	2.46377	0.0455953	-1.13257	0.0943305	2.19249	0.143356
	target	NAMPT				control	RPS18
Name	Wert 1	Wert 2	Wert 3	MW	STABW	Wert 1	Wert 2	Wert 3	MW	STABW	d ct	stddev d ct	dd ct	s dd ct	Expr	s Expr
ctrl	20.4773	20.5678		20.5226	0.0640268	16.999	17.1021		17.0505	0.0728824	3.47203	0.0970117	0	0.137195	1	0.0950965	mw ctrl	0.978967
ctrl	20.6896	20.6986		20.6941	0.00641981	17.0575	17.0596		17.0586	0.00147548	3.63553	0.00658718	0.163498	0.0972351	0.892858	0.060177	mw inf	1.13987
ctrl	20.6601	20.7356		20.6978	0.0533343	17.269	17.307		17.288	0.0268863	3.40985	0.0597279	-0.0621815	0.113924	1.04404	0.0824441	relat	1.16436
inf	20.2226	20.2383		20.2305	0.01112	17.0177	16.9372		16.9775	0.0569583	3.25301	0.0580336	-0.219022	0.113045	1.16394	0.0912029
inf	20.398	20.335		20.3665	0.0445071	17.0525	17.0526		17.0525	0.000120034	3.31396	0.0445072	-0.158071	0.106734	1.11579	0.0825491

## Sheet: Figure 2C
	ctrl	Spn
n1	1	0.655508		relative Expression NMNAT1
2	1	0.854066
3	1	0.746097
4	1	0.900648
5	1	0.540814
6	1	0.898823
results qPCR (Wer= ct values)
	target	NMNAT				control	RPS18
Name	Wert 1	Wert 2	Wert 3	MW	STABW	Wert 1	Wert 2	Wert 3	MW	STABW	d ct	stddev d ct	dd ct	s dd ct	Expr	s Expr
ctrl 1	24.3871	24.4816	24.313	24.3939	0.0844813	17.2404	17.0907		17.1655	0.105818	7.22834	0.135405	0	0.191491	1	0.132732	1
ctrl 2	24.6984	24.6548	24.5137	24.6223	0.0965311	17.2184	17.147		17.1827	0.0504643	7.43962	0.108926	0	0.17378	1	0.120455	0.835758
MOI 1	24.9687	24.9449	24.9457	24.9531	0.0135146	17.3769	17.4329		17.4049	0.0395965	7.54823	0.0418393	0.21425	0.141721	0.861994	0.084677	0.484131
MOI 1	24.9608	24.9618	25.145	25.0225	0.106092	17.388	17.3794		17.3837	0.00610017	7.63884	0.106267	0.304859	0.172125	0.809521	0.0965825	0.655507
Moi 5	24.8561	24.9161	24.8807	24.8843	0.0301586	16.6416	16.7098		16.6757	0.0482457	8.20858	0.0568963	0.8746	0.146873	0.545405	0.0555247	0.753624
MOI 5	25.3083	25.3365	25.4477	25.3641	0.0737107	16.7292	16.8475		16.7884	0.0836477	8.57574	0.111491	1.24176	0.175399	0.422856	0.0514096	#DIV/0!
MOI 20	25.2094	25.2195	25.2231	25.2173	0.00709242	17.1558	16.9966		17.0762	0.112558	8.14107	0.112782	0.807093	0.176222	0.571532	0.0698114
MOI 20	24.5745	24.6144	24.8239	24.6709	0.133945	16.9252	16.8778		16.9015	0.0335017	7.76939	0.138071	0.435412	0.193386	0.739482	0.0991239
LTA 10	24.7016	24.772	24.709	24.7276	0.0386973	17.0189	16.9509		16.9849	0.0481351	7.74267	0.0617614	0.408688	0.148825	0.753308	0.0777096
LTA 10	24.5584	24.6037	24.4987	24.5536	0.0526497	16.95	16.6742		16.8121	0.195027	7.74146	0.202009	0.407478	0.243191	0.75394	0.12709
LTA 50	24.853	24.8667	24.9635	24.8944	0.0602124	16.7289	16.7546		16.7417	0.0181966	8.15267	0.0629019	0.818691	0.149302	0.566956	0.0586734
LTA 50				#DIV/0!	#DIV/0!	16.9683	16.9877		16.978	0.0137432	#DIV/0!	#DIV/0!	#DIV/0!	#DIV/0!	#DIV/0!	#DIV/0!
				#DIV/0!	#DIV/0!				#DIV/0!	#DIV/0!	#DIV/0!	#DIV/0!	#DIV/0!	#DIV/0!	#DIV/0!	#DIV/0!
	target	NMNAT				control	RPS18
Name	Wert 1	Wert 2	Wert 3	MW	STABW	Wert 1	Wert 2	Wert 3	MW	STABW	d ct	stddev d ct	dd ct	s dd ct	Expr	s Expr
ctrl 1	27.3275	27.2699	27.3446	27.314	0.0391589	19.4504	19.4416		19.446	0.00628359	7.86801	0.0396598	0	0.0560874	1	0.0388768	1
ctrl 2	27.6433	27.7771	27.5282	27.6496	0.124574	19.3077	19.1949		19.2513	0.0797486	8.39827	0.147914	0	0.153138	1	0.106147	1.11694
MOI 1	26.945	27.0128	26.8925	26.9501	0.0602874	18.9652	19.0198		18.9925	0.0385944	7.95765	0.0715828	-0.175491	0.0818352	1.12935	0.064061	0.873165
MOI 1	26.6605	26.8763	26.8634	26.8001	0.121046	18.8085	18.8122		18.8104	0.00260299	7.9897	0.121074	-0.143446	0.127404	1.10454	0.0975418	0.854066
Moi 5	27.0687	27.035	27.0346	27.0461	0.0195712	18.6247	18.6034		18.614	0.0151162	8.43204	0.0247292	0.298903	0.0467379	0.81287	0.026334	0.814692
MOI 5	26.871	26.7749	26.9417	26.8625	0.0837382	18.6091	18.651		18.63	0.0295729	8.23248	0.0888068	0.0993416	0.0972602	0.933459	0.0629297	0.842762
MOI 20	26.8151	26.7272	26.7647	26.769	0.0441083	18.526	18.5093		18.5177	0.0118402	8.25134	0.0456698	0.118204	0.0604866	0.921334	0.038628
MOI 20	26.9943	27.1654	27.16	27.1066	0.097277	18.656	18.599		18.6275	0.0402627	8.47907	0.10528	0.345934	0.112502	0.786799	0.0613552
LTA 10	27.848	27.8105	27.8295	27.8293	0.0187347	19.1909	19.2565		19.2237	0.0463858	8.6056	0.0500263	0.472463	0.0638399	0.720733	0.0318928
LTA 10	26.8964	26.83	26.98	26.9021	0.0751437	18.6174	18.6442		18.6308	0.0189128	8.27134	0.0774872	0.138201	0.0870469	0.908652	0.0548247
LTA 50	27.7093	27.616	27.5549	27.6268	0.0777309	19.2405	19.31		19.2752	0.0491466	8.3515	0.0919646	0.218361	0.100152	0.859541	0.0596693
LTA 50	27.813	27.569	27.3826	27.5882	0.215853	19.1923	19.1661		19.1792	0.0185122	8.40896	0.216645	0.275817	0.220246	0.825983	0.126097
	target	NMNAT				control	RPS18
Name	Wert 1	Wert 2	Wert 3	MW	STABW	Wert 1	Wert 2	Wert 3	MW	STABW	d ct	stddev d ct	dd ct	s dd ct	Expr	s Expr
ctl	25.02	25.1018		25.0609	0.0578929	17.0804	17.0937		17.0871	0.00938829	7.97383	0.0586492	0	0.0829425	1	0.0574914
ctl				#DIV/0!	#DIV/0!				#DIV/0!	#DIV/0!	#DIV/0!	#DIV/0!	#DIV/0!	#DIV/0!	#DIV/0!	#DIV/0!
moi 5	25.4753	25.4512		25.4633	0.0170583	16.9994	17.0354		17.0174	0.0254203	8.44588	0.0306134	0.472048	0.0661582	0.720941	0.0330604		0.839151
moi 5	25.4092	25.4902		25.4497	0.0572914	17.4461	17.3799		17.413	0.0468322	8.03669	0.073997	0.0628633	0.0944208	0.957362	0.062657
moi 20	25.3675	25.3436		25.3555	0.0168331	16.9894	16.9807		16.9851	0.00615007	8.37046	0.0179214	0.396634	0.0613262	0.759628	0.0322904		0.746097
moi 20	25.2681	25.4258		25.3469	0.111455	16.9964	16.8519		16.9241	0.102171	8.4228	0.151199	0.448971	0.162175	0.732565	0.0823487
	target	NMNAT				control	RPS18
Name	Wert 1	Wert 2	Wert 3	MW	STABW	Wert 1	Wert 2	Wert 3	MW	STABW	d ct	stddev d ct	dd ct	s dd ct	Expr	s Expr
ctl	26.1492	26.211		26.1801	0.0436412	17.326	17.4091		17.3675	0.0587466	8.81257	0.0731828	0	0.103496	1	0.071738
ctl	26.0511	26.0304		26.0408	0.0145929	16.9863	17.0389		17.0126	0.0372403	9.02818	0.0399974	0.215611	0.0833997	0.861182	0.0497834
moi 5	26.5244	26.3599		26.4421	0.116317	17.2543	17.2876		17.2709	0.0235051	9.17117	0.118668	0.358606	0.13942	0.779918	0.0753701
moi 5	25.8484	25.9377		25.893	0.0631474	17.2041	17.1599		17.182	0.0312575	8.71105	0.0704601	-0.10152	0.101589	1.0729	0.0755498
moi 20	26.2401	26.0377		26.1389	0.143164	17.0045			17.0045	#DIV/0!	9.13443	#DIV/0!	0.321865	#DIV/0!	0.800035	#DIV/0!
moi 20	25.9018	25.6751		25.7884	0.160321	16.9837	16.9717		16.9777	0.00845095	8.81075	0.160544	-0.00181866	0.176437	1.00126	0.122451
	target	NMNAT1				control	RPS18
Name	Wert 1	Wert 2	Wert 3	MW	STABW	Wert 1	Wert 2	Wert 3	MW	STABW	d ct	stddev d ct	dd ct	s dd ct	Expr	s Expr
ctrl	26.5177	26.809		26.6634	0.205969	17.9842	18.0119		17.9981	0.0196006	8.66529	0.2069	0	0.292601	1	0.202815	mw ctrl	0.923107
ctrl	27.7903	27.9387		27.8645	0.104891	18.8049	18.9016		18.8532	0.0684343	9.01127	0.125241	0.345983	0.241853	0.786772	0.131894	mw inf	0.82971
ctrl	27.3468	27.3902		27.3685	0.0306964	18.6571	18.6985		18.6778	0.0292371	8.69068	0.0423919	0.0253983	0.211198	0.982549	0.143837	relat	0.898823
inf	25.9974	25.9322		25.9648	0.0460675	17.2689	17.1348		17.2019	0.0948338	8.76292	0.105431	0.0976334	0.232214	0.934565	0.150426
inf	26.7893			26.7893	#DIV/0!	17.6691	17.6505		17.6598	0.0131471	9.12952	#DIV/0!	0.464237	#DIV/0!	0.724854	#DIV/0!
	target	NMNAT1				control	RPS18
Name	Wert 1	Wert 2	Wert 3	MW	STABW	Wert 1	Wert 2	Wert 3	MW	STABW	d ct	stddev d ct	dd ct	s dd ct	Expr	s Expr
ctrl	25.3322	25.2044		25.2683	0.0904006	16.999	17.1021		17.0505	0.0728824	8.21775	0.116121	0	0.16422	1	0.113829	mw ctrl	0.94633
ctrl	25.4601	25.4637		25.4619	0.00255848	17.0575	17.0596		17.0586	0.00147548	8.40337	0.00295345	0.185621	0.116159	0.87927	0.0707945	mw inf	0.511788
ctrl	25.5495	25.5806		25.565	0.0219285	17.269	17.307		17.288	0.0268863	8.27706	0.0346949	0.0593138	0.121193	0.959721	0.0806212	relat	0.540814
inf	26.2125	26.2467		26.2296	0.0241633	17.0177	16.9372		16.9775	0.0569583	9.25216	0.0618717	1.03442	0.131576	0.488214	0.0445258
inf	26.169	26.1744		26.1717	0.00387077	17.0525	17.0526		17.0525	0.000120034	9.11916	0.00387263	0.901411	0.116186	0.535363	0.0431148

## Sheet: Figure 2E
	ctrl	Spn
1	1.27977	1.89255		relative expression NAMPT, normalized to mean of control
2	0.598119	1.29316
3	0.961581	1.44684
4	1.16053	1.9576
Individual values:
t in h	ctrl					Spn
0	1	1	1	1	1
6				0.75	2.23	1.815	1.736	1.928	1.08	3.92
12	2.007	0.938	1.508		1.82	2.968	2.028	2.269		3.07
24	2.07	0.888	0.832	1.61	1.78	1.568	0.808	0.798	0.79	1.49

## Sheet: Figure 2F
	ctrl	Spn		relative expression NMNAT1, normalized to mean of control
1	0.919188	0.827065
2	0.879371	0.475575
3	0.864464	0.506147
4	1.33698	0.84862
Individual values:
t in h	ctrl					Spn
0	1	1	1	1	1
6				0.76	1.96	1.04883	1.13516	1.08735	0.62	1.51
12	1.14814	1.09841	1.07979		1.67	1.03308	0.594034	0.632222		1.06
24	1.57901	0.673425	1.00749	0.83	2.2	0.24027	0.24686	0.27339	0.22	0.71

## Sheet: Figure 2G
	Study 1			Study 2			Study 3
	ctrl	Spn		ctrl	Spn		ctrl	Spn
	1.01117	1.12137		1.01644	2.31258		1.32656	1.16282
	0.984334	1.12562		0.94923	1.7387		0.947266	0.981061
	1.00377	1.11446		0.957502	2.30586		0.660412	1.20505
	1.00072	1.12753		0.971978	2.57419		0.975319	1.58929
				1.10485	2.58608		1.09044	0.986511
Gene expression NAMPT in Spn infected mice; Data obtained from 3 previously published datasets with 8 (study 1) or 10 (study 2, 3) different animals

## Sheet: Figure 2H
	Study 1			Study 2			Study 3
	ctrl	Spn		ctrl	Spn		ctrl	Spn
	0.991602	0.995484		0.942692	0.813354		0.905924	0.919662
	0.999812	0.95248		0.95163	0.886961		1.07221	0.905374
	1.00551	0.992406		1.12829	0.784963		0.987361	0.873613
	1.00308	1.00789		0.996845	0.655626		1.03627	0.950544
				0.980547	0.647739		0.998242
Gene expression NMNAT1 in Spn infected mice; Data obtained from 3 previously published datasets with 8 (study 1), 9 (study 3 or 10 (study 2) different animals

## Sheet: Figure 3A
	scramble	siNAMPT	siNMNAT1
n1	1	1.28	1.29
2	1	1.67	1.79
3	1	1.17	1.09
4	1	1.99	1.16
5	1	1.27	1.23
6	1	1.21	1.07
7	1	1.56	1.83
relative bacterial CFU with adn without NAD biosynthesis gene knockdown
	CFU timepoint 1
		Timepoint	16h h
	1	Probe:	scramble
			Verdünnung	100	1000	10000	100000	1000000	Mittelwert CFU	Standardabweichung	Stdabw / MW	relativ zu scr	relativ zu Input
			counted			112
			calculated			28000000			28000000	#DIV/0!	#DIV/0!	1	#DIV/0!
		Probe:	optimem
			Verdünnung	100	1000	10000	100000	1000000	Mittelwert CFU	Standardabweichung	Stdabw / MW	relativ zu scr	relativ zu Input
			counted			120
			calculated			30000000			30000000	#DIV/0!	#DIV/0!	1.07143	#DIV/0!
		Probe:	NAMPT
			Verdünnung	100	1000	10000	100000	1000000	Mittelwert CFU	Standardabweichung	Stdabw / MW	relativ zu scr	relativ zu Input
			counted			143
			calculated			35750000			35750000	#DIV/0!	#DIV/0!	1.27679	#DIV/0!
		Probe:	NMNAT1
			Verdünnung	100	1000	10000	100000	1000000	Mittelwert CFU	Standardabweichung	Stdabw / MW	relativ zu scr	relativ zu Input
			counted			145
			calculated			36250000			36250000	#DIV/0!	#DIV/0!	1.29464	#DIV/0!
		Probe:	NAMPT/NMNAT1
			Verdünnung	100	1000	10000	100000	1000000	Mittelwert CFU	Standardabweichung	Stdabw / MW	relativ zu scr	relativ zu Input
			counted			117
			calculated			29250000			29250000	#DIV/0!	#DIV/0!	1.04464	#DIV/0!
		Probe:	Ruxolitinib
			Verdünnung	100	1000	10000	100000	1000000	Mittelwert CFU	Standardabweichung	Stdabw / MW	relativ zu scr	relativ zu Input
			counted
			calculated		0	0			0	0	#DIV/0!	0	#DIV/0!
	CFU timepoint 1
		Timepoint	16h h
	1	Probe:	scramble
			Verdünnung	100	1000	10000	100000	1000000	Mittelwert CFU	Standardabweichung	Stdabw / MW	relativ zu scr	relativ zu Input
			counted		18	3
			calculated		450000	750000			600000	212132	0.353553	1	#DIV/0!
		Probe:	optimem
			Verdünnung	100	1000	10000	100000	1000000	Mittelwert CFU	Standardabweichung	Stdabw / MW	relativ zu scr	relativ zu Input
			counted		21	3
			calculated		525000	750000			637500	159099	0.249567	1.0625	#DIV/0!
		Probe:	NAMPT
			Verdünnung	100	1000	10000	100000	1000000	Mittelwert CFU	Standardabweichung	Stdabw / MW	relativ zu scr	relativ zu Input
			counted		40	6
			calculated		1000000				1000000	#DIV/0!	#DIV/0!	1.66667	#DIV/0!
		Probe:	NMNAT1
			Verdünnung	100	1000	10000	100000	1000000	Mittelwert CFU	Standardabweichung	Stdabw / MW	relativ zu scr	relativ zu Input
			counted		36	5
			calculated		900000	1250000			1075000	247487	0.230221	1.79167	#DIV/0!
		Probe:	NAMPT/NMNAT1
			Verdünnung	100	1000	10000	100000	1000000	Mittelwert CFU	Standardabweichung	Stdabw / MW	relativ zu scr	relativ zu Input
			counted		41	8
			calculated		1025000				1025000	#DIV/0!	#DIV/0!	1.70833	#DIV/0!
		Probe:	Ruxolitinib
			Verdünnung	100	1000	10000	100000	1000000	Mittelwert CFU	Standardabweichung	Stdabw / MW	relativ zu scr	relativ zu Input
			counted
			calculated		0	0			0	0	#DIV/0!	0	#DIV/0!
		Volumen Infektionsmedium	500
		Volumen ausplattiert	20	µl
		Plattierfaktor	25	µl
	CFU timepoint 1
		Timepoint	16h h
	1	Probe:	scramble
			Verdünnung	100	1000	10000	100000	1000000	Mittelwert CFU	Standardabweichung	Stdabw / MW	relativ zu scr	relativ zu Input
			counted		63	7
			calculated		1575000	1750000			1662500	123744	0.0744323	1	#DIV/0!
		Probe:	optimem
			Verdünnung	100	1000	10000	100000	1000000	Mittelwert CFU	Standardabweichung	Stdabw / MW	relativ zu scr	relativ zu Input
			counted		68
			calculated		1700000				1700000	#DIV/0!	#DIV/0!	1.02256	#DIV/0!
		Probe:	NAMPT
			Verdünnung	100	1000	10000	100000	1000000	Mittelwert CFU	Standardabweichung	Stdabw / MW	relativ zu scr	relativ zu Input
			counted		75	8
			calculated		1875000	2000000			1937500	88388.3	0.0456198	1.16541	#DIV/0!
		Probe:	NMNAT1
			Verdünnung	100	1000	10000	100000	1000000	Mittelwert CFU	Standardabweichung	Stdabw / MW	relativ zu scr	relativ zu Input
			counted		45	10
			calculated		1125000	2500000			1812500	972272	0.536426	1.09023	#DIV/0!
		Probe:	NAMPT/NMNAT1
			Verdünnung	100	1000	10000	100000	1000000	Mittelwert CFU	Standardabweichung	Stdabw / MW	relativ zu scr	relativ zu Input
			counted		40	12
			calculated		1000000	3000000			2000000	1.41421e+06	0.707107	1.20301	#DIV/0!
		Probe:	Ruxolitinib
			Verdünnung	100	1000	10000	100000	1000000	Mittelwert CFU	Standardabweichung	Stdabw / MW	relativ zu scr	relativ zu Input
			counted
			calculated		0	0			0	0	#DIV/0!	0	#DIV/0!
		Timepoint	16h h
	1	Probe:	scramble
			Verdünnung	100	1000	10000	100000	1000000	Mittelwert CFU	Standardabweichung	Stdabw / MW	relativ zu scr	relativ zu Input
			counted		76	9
			calculated		1900000	2250000			2075000	247487	0.119271	1	#DIV/0!
		Probe:	optimem
			Verdünnung	100	1000	10000	100000	1000000	Mittelwert CFU	Standardabweichung	Stdabw / MW	relativ zu scr	relativ zu Input
			counted		80	20
			calculated		2000000				2000000	#DIV/0!	#DIV/0!	0.963855	#DIV/0!
		Probe:	NAMPT
			Verdünnung	100	1000	10000	100000	1000000	Mittelwert CFU	Standardabweichung	Stdabw / MW	relativ zu scr	relativ zu Input
			counted		121	21
			calculated		3025000	5250000			4137500	1.57331e+06	0.380257	1.99398	#DIV/0!
		Probe:	NMNAT1
			Verdünnung	100	1000	10000	100000	1000000	Mittelwert CFU	Standardabweichung	Stdabw / MW	relativ zu scr	relativ zu Input
			counted		73	12
			calculated		1825000	3000000			2412500	830850	0.344394	1.16265	#DIV/0!
		Probe:	NAMPT/NMNAT1
			Verdünnung	100	1000	10000	100000	1000000	Mittelwert CFU	Standardabweichung	Stdabw / MW	relativ zu scr	relativ zu Input
			counted		62
			calculated		1550000				1550000	#DIV/0!	#DIV/0!	0.746988	#DIV/0!
		Probe:	Ruxolitinib
			Verdünnung	100	1000	10000	100000	1000000	Mittelwert CFU	Standardabweichung	Stdabw / MW	relativ zu scr	relativ zu Input
			counted
			calculated		0	0			0	0	#DIV/0!	0	#DIV/0!
	CFU timepoint 1
		Timepoint	16h h
	1	Probe:	scramble
			Verdünnung	100	1000	10000	100000	1000000	Mittelwert CFU	Standardabweichung	Stdabw / MW	relativ zu scr	relativ zu Input
			counted		56	5
			calculated		1400000	1250000			1325000	106066	0.0800498	1	#DIV/0!
		Probe:	optimem
			Verdünnung	100	1000	10000	100000	1000000	Mittelwert CFU	Standardabweichung	Stdabw / MW	relativ zu scr	relativ zu Input
			counted		52	7
			calculated		1300000	1750000			1525000	318198	0.208654	1.15094	#DIV/0!
		Probe:	NAMPT
			Verdünnung	100	1000	10000	100000	1000000	Mittelwert CFU	Standardabweichung	Stdabw / MW	relativ zu scr	relativ zu Input
			counted		45	9
			calculated		1125000	2250000			1687500	795495	0.471405	1.27358	#DIV/0!
		Probe:	NMNAT1
			Verdünnung	100	1000	10000	100000	1000000	Mittelwert CFU	Standardabweichung	Stdabw / MW	relativ zu scr	relativ zu Input
			counted		65
			calculated		1625000				1625000	#DIV/0!	#DIV/0!	1.22642	#DIV/0!
		Probe:	NAMPT/NMNAT1
			Verdünnung	100	1000	10000	100000	1000000	Mittelwert CFU	Standardabweichung	Stdabw / MW	relativ zu scr	relativ zu Input
			counted		69	12
			calculated		1725000	3000000			2362500	901561	0.381613	1.78302	#DIV/0!
		Probe:	Ruxolitinib
			Verdünnung	100	1000	10000	100000	1000000	Mittelwert CFU	Standardabweichung	Stdabw / MW	relativ zu scr	relativ zu Input
			counted
			calculated		0	0			0	0	#DIV/0!	0	#DIV/0!
		Volumen Infektionsmedium	500
		Volumen ausplattiert	20	µl
		Plattierfaktor	25	µl
	CFU timepoint 1
		Timepoint	16h h
	1	Probe:	scramble
			Verdünnung	100	1000	10000	100000	1000000	Mittelwert CFU	Standardabweichung	Stdabw / MW	relativ zu scr	relativ zu Input
			counted			195	31
			calculated			48750000			48750000	#DIV/0!	#DIV/0!	1	#DIV/0!
		Probe:	optimem
			Verdünnung	100	1000	10000	100000	1000000	Mittelwert CFU	Standardabweichung	Stdabw / MW	relativ zu scr	relativ zu Input
			counted				20
			calculated				50000000		50000000	#DIV/0!	#DIV/0!	1.02564	#DIV/0!
		Probe:	NAMPT
			Verdünnung	100	1000	10000	100000	1000000	Mittelwert CFU	Standardabweichung	Stdabw / MW	relativ zu scr	relativ zu Input
			counted			220	25
			calculated			55000000	62500000		58750000	5.3033e+06	0.090269	1.20513	#DIV/0!
		Probe:	NMNAT1
			Verdünnung	100	1000	10000	100000	1000000	Mittelwert CFU	Standardabweichung	Stdabw / MW	relativ zu scr	relativ zu Input
			counted			189	23
			calculated			47250000	57500000		52375000	7.24784e+06	0.138384	1.07436	#DIV/0!
		Probe:	NAMPT/NMNAT1
			Verdünnung	100	1000	10000	100000	1000000	Mittelwert CFU	Standardabweichung	Stdabw / MW	relativ zu scr	relativ zu Input
			counted			213	24
			calculated			53250000	60000000		56625000	4.77297e+06	0.0842909	1.16154	#DIV/0!
		Probe:	Ruxolitinib
			Verdünnung	100	1000	10000	100000	1000000	Mittelwert CFU	Standardabweichung	Stdabw / MW	relativ zu scr	relativ zu Input
			counted
			calculated		0	0			0	0	#DIV/0!	0	#DIV/0!
		Volumen Infektionsmedium	500
		Volumen ausplattiert	20	µl
		Plattierfaktor	25	µl
	CFU timepoint 1
		Timepoint	16h h
	1	Probe:	scramble
			Verdünnung	100	1000	10000	100000	1000000	Mittelwert CFU	Standardabweichung	Stdabw / MW	relativ zu scr	relativ zu Input
			counted		135	14
			calculated		3375000	3500000			3437500	88388.3	0.025713	1	#DIV/0!
		Probe:	optimem
			Verdünnung	100	1000	10000	100000	1000000	Mittelwert CFU	Standardabweichung	Stdabw / MW	relativ zu scr	relativ zu Input
			counted		150	18
			calculated		3750000	4500000			4125000	530330	0.128565	1.2	#DIV/0!
		Probe:	NAMPT
			Verdünnung	100	1000	10000	100000	1000000	Mittelwert CFU	Standardabweichung	Stdabw / MW	relativ zu scr	relativ zu Input
			counted		199	23
			calculated		4975000	5750000			5362500	548008	0.102193	1.56	#DIV/0!
		Probe:	NMNAT1
			Verdünnung	100	1000	10000	100000	1000000	Mittelwert CFU	Standardabweichung	Stdabw / MW	relativ zu scr	relativ zu Input
			counted		242	26
			calculated		6050000	6500000			6275000	318198	0.0507089	1.82545	#DIV/0!
		Probe:	NAMPT/NMNAT1
			Verdünnung	100	1000	10000	100000	1000000	Mittelwert CFU	Standardabweichung	Stdabw / MW	relativ zu scr	relativ zu Input
			counted		231	27
			calculated		5775000	6750000			6262500	689429	0.110088	1.82182	#DIV/0!
		Probe:	Ruxolitinib
			Verdünnung	100	1000	10000	100000	1000000	Mittelwert CFU	Standardabweichung	Stdabw / MW	relativ zu scr	relativ zu Input
			counted
			calculated		0	0			0	0	#DIV/0!	0	#DIV/0!
		Volumen Infektionsmedium	500
		Volumen ausplattiert	20	µl
		Plattierfaktor	25	µl

[truncated: 53 more sheets: Figure 3B, Figure 3C, Figure 3D, Figure 3E, Figure 3F, Figure 4A, Figure 4B, Figure 4C, Figure 4D, Figure 4E, Figure 4F, Figure 4G, Figure 4H, Figure 4I, Figure 5A, Figure 5B, Figure 5C, Figure 5D, Figure 5E, Figure 5F …]
